# Supplementary material for: 4-Amino-3-(1-naphthyl­oxymeth­yl)-1H-1,2,4-triazole-5(4H)-thione
Source: Acta Crystallogr Sect E Struct Rep Online. 2009 Dec 4;66(Pt 1):o29–30. doi: 10.1107/S1600536809051368 (PMC2980099; doi:10.1107/S1600536809051368)
Supplement: Supplementary file 1 [file e-66-00o29-sup1.cif]

##############################################################################
###                                                                        ###
###        Electronic paper (Acta Crystallographica Section E)             ###
###                                                                        ###
##############################################################################
#                                                                            #
# This CIF contains the data in a paper accepted for publication in Acta     #
# Crystallographica Section E. It conforms to the requirements of Notes      #
# for Authors for Section E, and has been peer reviewed under the auspices   #
# of the IUCr Commission on Journals.                                        #
#                                                                            #
# Full details of the Crystallographic Information File format               #
# are given in the paper "The Crystallographic Information File (CIF):       #
# a New Standard Archive File for Crystallography" by S. R. Hall, F. H.      #
# Allen and I. D. Brown [Acta Cryst. (1991), A47, 655-685].                  #
#                                                                            #
# The current version of the core CIF dictionary is obtainable from          #
# ftp://ftp.iucr.org/pub/cif_core.dic. The current version number is 2.4.    #
#                                                                            #
# Software is freely available for graphical display of the structure(s) in  #
# this CIF.  For information consult the CIF home page http://www.iucr.org/  #
# cif/home.html                                                              #
#                                                                            #
# This file may be used for bona fide research purposes within the           #
# scientific community so long as proper attribution is given to the journal # 
# article from which it was obtained.                                        #
#                                                                            #
##############################################################################
                                             
data_global
_audit_creation_method     'form.cif (version 2.0)'
_journal_data_validation_number     ?
_journal_date_recd_electronic     2009-11-26
_journal_date_accepted     2009-11-28
_journal_name_full     'Acta Crystallographica, Section E'
_journal_year     2010
_journal_volume     66
_journal_issue      1
_journal_page_first     o29
_journal_page_last     o30
_journal_paper_category     QO
_journal_coeditor_code     HB5255
_publ_contact_author_name     'Prof. Fun, Hoong-Kun'
_publ_contact_author_address
;
      X-ray Crystallography Unit
      School of Physics
      Universiti Sains Malaysia
      11800 USM, Penang
      MALAYSIA
;
_publ_contact_author_email     'hkfun@usm.my'
_publ_contact_author_fax     '604 6579150'
_publ_contact_author_phone     '604 6533652'
_publ_section_title
;
4-Amino-3-(1-naphthyloxymethyl)-1<i>H</i>-1,2,4-triazole-5(4<i>H</i>)-thione
;
loop_
    _publ_author_name
    _publ_author_footnote
    _publ_author_address
    'Hoong-Kun Fun'
;
      Thomson Reuters ResearcherID: A-3561-2009.
;
;     X-ray Crystallography Unit
      School of Physics
      Universiti Sains Malaysia
      11800 USM, Penang
      Malaysia
;
    'Ching Kheng Quah'
;
      Thomson Reuters ResearcherID: A-5525-2009.
;
;
      X-ray Crystallography Unit
      School of Physics
      Universiti Sains Malaysia
      11800 USM, Penang
      Malaysia
;
    'Vijesh, A. M.' ?
;
      SeQuent Scientific Limited
      No. 120 A & B
      Industrial Area
      Baikampady
      New Mangalore
      Karnataka 575 011
      India
      Department of Chemistry
      National Institute of Technology-Karnataka
      Surathkal
      Mangalore 575 025
      India
;
    'Shridhar Malladi' ?
;
      Department of Chemistry
      National Institute of Technology-Karnataka
      Surathkal
      Mangalore 575 025
      India
;
    'Arun M. Isloor' ?
;
      Department of Chemistry
      National Institute of Technology-Karnataka
      Surathkal
      Mangalore 575 025
      India
;
data_I
_audit_creation_method     SHELXL-97
_chemical_name_systematic
;
4-Amino-3-(1-naphthyloxymethyl)-1<i>H</i>-1,2,4-triazole-5(4<i>H</i>)-thione
;
_chemical_name_common     ?
_chemical_formula_moiety     'C13 H12 N4 O S'
_chemical_formula_sum     'C13 H12 N4 O S'
_chemical_formula_iupac     'C13 H12 N4 O S'
_chemical_formula_weight     272.33
_chemical_melting_point     ?
_symmetry_cell_setting     Monoclinic
_symmetry_space_group_name_H-M     'P 21/c'
_symmetry_space_group_name_Hall     '-P 2ybc'
loop_
    _symmetry_equiv_pos_as_xyz
    'x, y, z'
    '-x, y+1/2, -z+1/2'
    '-x, -y, -z'
    'x, -y-1/2, z-1/2'
_cell_length_a     7.00230(10)
_cell_length_b     24.0785(4)
_cell_length_c     8.09150(10)
_cell_angle_alpha     90.00
_cell_angle_beta     113.4040(10)
_cell_angle_gamma     90.00
_cell_volume     1252.02(3)
_cell_formula_units_Z     4
_cell_measurement_reflns_used     5692
_cell_measurement_theta_min     2.87
_cell_measurement_theta_max     35.06
_cell_measurement_temperature     100.00(10)
_exptl_crystal_description     'plate'
_exptl_crystal_colour     'yellow'
_exptl_crystal_size_max     0.38
_exptl_crystal_size_mid     0.23
_exptl_crystal_size_min     0.07
_exptl_crystal_density_diffrn     1.445
_exptl_crystal_density_meas     ?
_exptl_crystal_density_method     'not measured'
_exptl_crystal_F_000     568
_exptl_absorpt_coefficient_mu     0.256
_exptl_absorpt_correction_type     multi-scan
_exptl_absorpt_process_details     '(<i>SADABS</i>; Bruker, 2005)'
_exptl_absorpt_correction_T_min     0.908
_exptl_absorpt_correction_T_max     0.983
_exptl_special_details
;
The crystal was placed in the cold stream of an Oxford Cyrosystems
Cobra open-flow nitrogen cryostat (Cosier & Glazer, 1986) operating
at 100.0 (1) K.
;
_diffrn_ambient_temperature     100
_diffrn_radiation_type     MoK\a
_diffrn_radiation_wavelength     0.71073
_diffrn_radiation_source     'fine-focus sealed tube'
_diffrn_radiation_monochromator     graphite
_diffrn_measurement_device_type
;
Bruker SMART APEXII CCD
;
_diffrn_measurement_method     '\f and \w scans'
_diffrn_detector_area_resol_mean     ?
_diffrn_reflns_number     24326
_diffrn_reflns_av_R_equivalents     0.0445
_diffrn_reflns_av_sigmaI/netI     0.0481
_diffrn_reflns_theta_min     2.87
_diffrn_reflns_theta_max     35.82
_diffrn_reflns_theta_full     35.82
_diffrn_measured_fraction_theta_max     0.993
_diffrn_measured_fraction_theta_full     0.993
_diffrn_reflns_limit_h_min     -11
_diffrn_reflns_limit_h_max     11
_diffrn_reflns_limit_k_min     -39
_diffrn_reflns_limit_k_max     38
_diffrn_reflns_limit_l_min     -13
_diffrn_reflns_limit_l_max     13
_diffrn_standards_number     0
_diffrn_standards_interval_count     .
_diffrn_standards_interval_time     .
_diffrn_standards_decay_%     ?
_refine_special_details
;
 Refinement of F^2^ against ALL reflections.  The weighted R-factor wR and
 goodness of fit S are based on F^2^, conventional R-factors R are based
 on F, with F set to zero for negative F^2^. The threshold expression of
 F^2^ > 2sigma(F^2^) is used only for calculating R-factors(gt) etc. and is
 not relevant to the choice of reflections for refinement.  R-factors based
 on F^2^ are statistically about twice as large as those based on F, and R-
 factors based on ALL data will be even larger.
;
_reflns_number_total     5826
_reflns_number_gt     4223
_reflns_threshold_expression     I>2\s(I)
_refine_ls_structure_factor_coef     Fsqd
_refine_ls_matrix_type     full
_refine_ls_R_factor_all     0.0696
_refine_ls_R_factor_gt     0.0445
_refine_ls_wR_factor_gt     0.1086
_refine_ls_wR_factor_ref     0.1219
_refine_ls_goodness_of_fit_ref     1.027
_refine_ls_restrained_S_all     1.027
_refine_ls_number_reflns     5826
_refine_ls_number_parameters     220
_refine_ls_number_restraints     0
_refine_ls_hydrogen_treatment     refall
_refine_ls_weighting_scheme     calc
_refine_ls_weighting_details
         'calc w=1/[\s^2^(Fo^2^)+(0.0592P)^2^+0.2140P] where P=(Fo^2^+2Fc^2^)/3'
_atom_sites_solution_hydrogens     geom
_atom_sites_solution_primary     direct
_atom_sites_solution_secondary     difmap
_refine_ls_shift/su_max     ?
_refine_ls_shift/su_max_lt     0.001
_refine_ls_shift/su_mean     <0.001
_refine_diff_density_max     0.511
_refine_diff_density_min     -0.332
_refine_ls_extinction_method     none
_refine_ls_extinction_coef     ?
loop_
    _atom_type_symbol
    _atom_type_description
    _atom_type_scat_dispersion_real
    _atom_type_scat_dispersion_imag
    _atom_type_scat_source
    'C' 'C' 0.0033 0.0016
                         'International Tables Vol C Tables 4.2.6.8 and 6.1.1.4'
    'H' 'H' 0.0000 0.0000
                         'International Tables Vol C Tables 4.2.6.8 and 6.1.1.4'
    'N' 'N' 0.0061 0.0033
                         'International Tables Vol C Tables 4.2.6.8 and 6.1.1.4'
    'O' 'O' 0.0106 0.0060
                         'International Tables Vol C Tables 4.2.6.8 and 6.1.1.4'
    'S' 'S' 0.1246 0.1234
                         'International Tables Vol C Tables 4.2.6.8 and 6.1.1.4'
_computing_data_collection     'APEX2 (Bruker, 2005)'
_computing_cell_refinement     'SAINT (Bruker, 2005)'
_computing_data_reduction     'SAINT (Bruker, 2005)'
_computing_structure_solution     'SHELXTL (Sheldrick, 2008)'
_computing_structure_refinement     'SHELXTL (Sheldrick, 2008)'
_computing_molecular_graphics     'SHELXTL (Sheldrick, 2008)'
_computing_publication_material
;
SHELXTL (Sheldrick, 2008) and PLATON (Spek, 2009)
;
loop_
    _atom_site_type_symbol
    _atom_site_label
    _atom_site_fract_x
    _atom_site_fract_y
    _atom_site_fract_z
    _atom_site_U_iso_or_equiv
    _atom_site_adp_type
    _atom_site_calc_flag
    _atom_site_refinement_flags
    _atom_site_occupancy
    _atom_site_disorder_assembly
    _atom_site_disorder_group
    S S1 0.00629(5) 0.044619(13) 0.25791(4) 0.01810(8) Uani d . 1 . .
    O O1 0.52129(13) -0.11362(4) 0.14188(11) 0.01666(16) Uani d . 1 . .
    N N1 0.22651(15) -0.04341(4) 0.46060(13) 0.01481(17) Uani d . 1 . .
    N N2 0.38889(16) -0.07854(4) 0.47914(13) 0.01636(18) Uani d . 1 . .
    N N3 0.33179(15) -0.01814(4) 0.25913(12) 0.01411(17) Uani d . 1 . .
    N N4 0.37675(18) 0.01243(5) 0.13172(14) 0.0193(2) Uani d . 1 . .
    C C1 0.18602(17) -0.00623(5) 0.32721(14) 0.01419(19) Uani d . 1 . .
    C C2 0.44981(17) -0.06189(5) 0.35421(15) 0.01418(19) Uani d . 1 . .
    C C3 0.61978(18) -0.08762(5) 0.31417(15) 0.0162(2) Uani d . 1 . .
    C C4 0.65096(17) -0.13872(5) 0.07391(14) 0.01338(19) Uani d . 1 . .
    C C5 0.86351(18) -0.14187(5) 0.16169(16) 0.0165(2) Uani d . 1 . .
    C C6 0.98108(19) -0.16981(5) 0.07908(17) 0.0195(2) Uani d . 1 . .
    C C7 0.88492(19) -0.19351(5) -0.08729(17) 0.0187(2) Uani d . 1 . .
    C C8 0.66644(18) -0.19040(5) -0.18076(15) 0.01484(19) Uani d . 1 . .
    C C9 0.5615(2) -0.21540(5) -0.35253(16) 0.0185(2) Uani d . 1 . .
    C C10 0.3499(2) -0.21323(5) -0.43817(16) 0.0199(2) Uani d . 1 . .
    C C11 0.2304(2) -0.18580(5) -0.35758(16) 0.0178(2) Uani d . 1 . .
    C C12 0.32576(18) -0.16061(5) -0.19258(15) 0.01452(19) Uani d . 1 . .
    C C13 0.54499(17) -0.16261(4) -0.10061(14) 0.01255(18) Uani d . 1 . .
    H H3A 0.693(2) -0.1148(6) 0.405(2) 0.013(3) Uiso d . 1 . .
    H H3B 0.715(2) -0.0602(6) 0.310(2) 0.015(4) Uiso d . 1 . .
    H H5A 0.940(3) -0.1254(7) 0.279(2) 0.022(4) Uiso d . 1 . .
    H H6A 1.131(3) -0.1723(7) 0.134(2) 0.029(4) Uiso d . 1 . .
    H H7A 0.962(3) -0.2110(7) -0.143(2) 0.026(4) Uiso d . 1 . .
    H H9A 0.647(3) -0.2335(7) -0.404(2) 0.031(5) Uiso d . 1 . .
    H H10A 0.288(3) -0.2318(7) -0.550(2) 0.028(4) Uiso d . 1 . .
    H H11A 0.080(3) -0.1865(7) -0.414(2) 0.023(4) Uiso d . 1 . .
    H H12A 0.240(3) -0.1418(7) -0.142(2) 0.022(4) Uiso d . 1 . .
    H H1N1 0.162(3) -0.0455(7) 0.536(3) 0.031(5) Uiso d . 1 . .
    H H1N4 0.284(3) 0.0023(8) 0.022(3) 0.035(5) Uiso d . 1 . .
    H H2N4 0.354(3) 0.0475(8) 0.153(3) 0.035(5) Uiso d . 1 . .
loop_
    _atom_site_aniso_label
    _atom_site_aniso_U_11
    _atom_site_aniso_U_22
    _atom_site_aniso_U_33
    _atom_site_aniso_U_12
    _atom_site_aniso_U_13
    _atom_site_aniso_U_23
    S1 0.01841(14) 0.02112(15) 0.01629(13) 0.00540(10) 0.00852(11) 0.00193(10)
    O1 0.0150(4) 0.0207(4) 0.0148(3) 0.0010(3) 0.0065(3) -0.0072(3)
    N1 0.0161(4) 0.0159(4) 0.0151(4) 0.0006(3) 0.0090(4) -0.0001(3)
    N2 0.0187(4) 0.0159(4) 0.0170(4) 0.0015(4) 0.0098(4) -0.0006(3)
    N3 0.0157(4) 0.0156(4) 0.0129(4) 0.0004(3) 0.0077(3) -0.0001(3)
    N4 0.0248(5) 0.0216(5) 0.0153(4) 0.0013(4) 0.0122(4) 0.0031(4)
    C1 0.0144(5) 0.0157(5) 0.0133(4) -0.0014(4) 0.0064(4) -0.0022(3)
    C2 0.0151(5) 0.0143(5) 0.0138(4) -0.0005(4) 0.0064(4) -0.0029(3)
    C3 0.0157(5) 0.0191(5) 0.0135(4) 0.0012(4) 0.0056(4) -0.0044(4)
    C4 0.0141(4) 0.0139(5) 0.0140(4) 0.0013(3) 0.0076(4) -0.0015(3)
    C5 0.0148(5) 0.0188(5) 0.0156(5) 0.0000(4) 0.0057(4) -0.0023(4)
    C6 0.0145(5) 0.0233(6) 0.0218(5) 0.0027(4) 0.0085(4) -0.0006(4)
    C7 0.0187(5) 0.0193(5) 0.0218(5) 0.0035(4) 0.0118(5) -0.0007(4)
    C8 0.0187(5) 0.0130(5) 0.0159(4) 0.0008(4) 0.0100(4) 0.0001(4)
    C9 0.0259(6) 0.0157(5) 0.0172(5) -0.0006(4) 0.0120(5) -0.0034(4)
    C10 0.0261(6) 0.0174(5) 0.0153(5) -0.0032(4) 0.0072(5) -0.0039(4)
    C11 0.0185(5) 0.0177(5) 0.0159(5) -0.0026(4) 0.0054(4) 0.0000(4)
    C12 0.0156(5) 0.0137(5) 0.0148(4) -0.0003(4) 0.0066(4) -0.0003(4)
    C13 0.0145(5) 0.0111(4) 0.0129(4) 0.0004(3) 0.0065(4) -0.0003(3)
_geom_special_details
;
 All esds (except the esd in the dihedral angle between two l.s. planes)
 are estimated using the full covariance matrix.  The cell esds are taken
 into account individually in the estimation of esds in distances, angles
 and torsion angles; correlations between esds in cell parameters are only
 used when they are defined by crystal symmetry.  An approximate (isotropic)
 treatment of cell esds is used for estimating esds involving l.s. planes.
;
loop_
    _geom_bond_atom_site_label_1
    _geom_bond_atom_site_label_2
    _geom_bond_site_symmetry_2
    _geom_bond_distance
    _geom_bond_publ_flag
    S1 C1 . 1.6842(12) ?
    O1 C4 . 1.3743(12) ?
    O1 C3 . 1.4308(13) ?
    N1 C1 . 1.3431(14) ?
    N1 N2 . 1.3768(13) ?
    N1 H1N1 . 0.894(19) ?
    N2 C2 . 1.3066(14) ?
    N3 C1 . 1.3691(13) ?
    N3 C2 . 1.3710(15) ?
    N3 N4 . 1.4005(13) ?
    N4 H1N4 . 0.90(2) ?
    N4 H2N4 . 0.888(19) ?
    C2 C3 . 1.4872(15) ?
    C3 H3A . 0.966(15) ?
    C3 H3B . 0.948(15) ?
    C4 C5 . 1.3732(16) ?
    C4 C13 . 1.4294(15) ?
    C5 C6 . 1.4192(16) ?
    C5 H5A . 0.971(17) ?
    C6 C7 . 1.3678(18) ?
    C6 H6A . 0.964(18) ?
    C7 C8 . 1.4138(17) ?
    C7 H7A . 0.931(17) ?
    C8 C9 . 1.4223(16) ?
    C8 C13 . 1.4246(15) ?
    C9 C10 . 1.3648(19) ?
    C9 H9A . 0.964(17) ?
    C10 C11 . 1.4123(17) ?
    C10 H10A . 0.947(18) ?
    C11 C12 . 1.3740(16) ?
    C11 H11A . 0.967(17) ?
    C12 C13 . 1.4160(16) ?
    C12 H12A . 0.960(16) ?
loop_
    _geom_angle_atom_site_label_1
    _geom_angle_atom_site_label_2
    _geom_angle_atom_site_label_3
    _geom_angle_site_symmetry_1
    _geom_angle_site_symmetry_3
    _geom_angle
    _geom_angle_publ_flag
    C4 O1 C3 . . 116.29(9) ?
    C1 N1 N2 . . 113.50(9) ?
    C1 N1 H1N1 . . 125.7(12) ?
    N2 N1 H1N1 . . 120.7(12) ?
    C2 N2 N1 . . 103.67(9) ?
    C1 N3 C2 . . 108.34(9) ?
    C1 N3 N4 . . 127.42(10) ?
    C2 N3 N4 . . 123.73(9) ?
    N3 N4 H1N4 . . 107.3(12) ?
    N3 N4 H2N4 . . 104.3(12) ?
    H1N4 N4 H2N4 . . 109.4(18) ?
    N1 C1 N3 . . 103.33(9) ?
    N1 C1 S1 . . 130.05(8) ?
    N3 C1 S1 . . 126.60(9) ?
    N2 C2 N3 . . 111.15(10) ?
    N2 C2 C3 . . 125.18(11) ?
    N3 C2 C3 . . 123.64(10) ?
    O1 C3 C2 . . 106.07(9) ?
    O1 C3 H3A . . 110.6(9) ?
    C2 C3 H3A . . 109.9(8) ?
    O1 C3 H3B . . 110.0(9) ?
    C2 C3 H3B . . 110.6(9) ?
    H3A C3 H3B . . 109.6(13) ?
    C5 C4 O1 . . 124.75(10) ?
    C5 C4 C13 . . 121.29(9) ?
    O1 C4 C13 . . 113.96(9) ?
    C4 C5 C6 . . 119.66(11) ?
    C4 C5 H5A . . 123.0(10) ?
    C6 C5 H5A . . 117.3(10) ?
    C7 C6 C5 . . 120.69(11) ?
    C7 C6 H6A . . 116.6(10) ?
    C5 C6 H6A . . 122.6(10) ?
    C6 C7 C8 . . 120.62(10) ?
    C6 C7 H7A . . 121.0(11) ?
    C8 C7 H7A . . 118.4(11) ?
    C7 C8 C9 . . 121.97(10) ?
    C7 C8 C13 . . 119.74(10) ?
    C9 C8 C13 . . 118.27(10) ?
    C10 C9 C8 . . 121.01(10) ?
    C10 C9 H9A . . 122.4(11) ?
    C8 C9 H9A . . 116.6(11) ?
    C9 C10 C11 . . 120.41(11) ?
    C9 C10 H10A . . 117.4(10) ?
    C11 C10 H10A . . 122.2(10) ?
    C12 C11 C10 . . 120.45(11) ?
    C12 C11 H11A . . 119.1(10) ?
    C10 C11 H11A . . 120.4(10) ?
    C11 C12 C13 . . 120.17(10) ?
    C11 C12 H12A . . 118.5(10) ?
    C13 C12 H12A . . 121.4(10) ?
    C12 C13 C8 . . 119.68(10) ?
    C12 C13 C4 . . 122.31(9) ?
    C8 C13 C4 . . 117.98(10) ?
loop_
    _geom_torsion_atom_site_label_1
    _geom_torsion_atom_site_label_2
    _geom_torsion_atom_site_label_3
    _geom_torsion_atom_site_label_4
    _geom_torsion_site_symmetry_1
    _geom_torsion_site_symmetry_2
    _geom_torsion_site_symmetry_3
    _geom_torsion_site_symmetry_4
    _geom_torsion
    _geom_torsion_publ_flag
    C1 N1 N2 C2 . . . . 0.50(13) ?
    N2 N1 C1 N3 . . . . -0.61(12) ?
    N2 N1 C1 S1 . . . . -179.18(9) ?
    C2 N3 C1 N1 . . . . 0.48(12) ?
    N4 N3 C1 N1 . . . . -171.51(10) ?
    C2 N3 C1 S1 . . . . 179.11(9) ?
    N4 N3 C1 S1 . . . . 7.12(17) ?
    N1 N2 C2 N3 . . . . -0.17(12) ?
    N1 N2 C2 C3 . . . . -178.26(11) ?
    C1 N3 C2 N2 . . . . -0.20(13) ?
    N4 N3 C2 N2 . . . . 172.15(10) ?
    C1 N3 C2 C3 . . . . 177.92(10) ?
    N4 N3 C2 C3 . . . . -9.73(17) ?
    C4 O1 C3 C2 . . . . 177.76(9) ?
    N2 C2 C3 O1 . . . . 110.95(12) ?
    N3 C2 C3 O1 . . . . -66.91(14) ?
    C3 O1 C4 C5 . . . . 2.21(16) ?
    C3 O1 C4 C13 . . . . -178.28(9) ?
    O1 C4 C5 C6 . . . . 178.85(11) ?
    C13 C4 C5 C6 . . . . -0.63(17) ?
    C4 C5 C6 C7 . . . . 0.18(19) ?
    C5 C6 C7 C8 . . . . 0.32(19) ?
    C6 C7 C8 C9 . . . . -178.92(12) ?
    C6 C7 C8 C13 . . . . -0.36(18) ?
    C7 C8 C9 C10 . . . . 178.15(11) ?
    C13 C8 C9 C10 . . . . -0.43(17) ?
    C8 C9 C10 C11 . . . . 0.18(18) ?
    C9 C10 C11 C12 . . . . 0.48(18) ?
    C10 C11 C12 C13 . . . . -0.87(17) ?
    C11 C12 C13 C8 . . . . 0.61(16) ?
    C11 C12 C13 C4 . . . . -177.82(11) ?
    C7 C8 C13 C12 . . . . -178.58(11) ?
    C9 C8 C13 C12 . . . . 0.03(16) ?
    C7 C8 C13 C4 . . . . -0.08(16) ?
    C9 C8 C13 C4 . . . . 178.53(10) ?
    C5 C4 C13 C12 . . . . 179.03(11) ?
    O1 C4 C13 C12 . . . . -0.50(15) ?
    C5 C4 C13 C8 . . . . 0.57(16) ?
    O1 C4 C13 C8 . . . . -178.96(9) ?
loop_
    _geom_hbond_atom_site_label_D
    _geom_hbond_atom_site_label_H
    _geom_hbond_atom_site_label_A
    _geom_hbond_site_symmetry_A
    _geom_hbond_distance_DH
    _geom_hbond_distance_HA
    _geom_hbond_distance_DA
    _geom_hbond_angle_DHA
    _geom_hbond_publ_flag
    N1 H1N1 S1 3_556 0.89(2) 2.39(2) 3.2857(11) 176.2(14) yes
    N4 H1N4 S1 3_555 0.90(2) 2.62(2) 3.5075(12) 167.3(19) yes
    C12 H12A S1 3_555 0.96(2) 2.836(18) 3.5368(13) 130.3(12) yes
    C9 H9A Cg1 4_544 0.964(17) 2.794(18) 3.6345(14) 146.8(14) yes
