# Supplementary material for: 4-Amino-3-(1-naphthyl­oxymeth­yl)-1H-1,2,4-triazole-5(4H)-thione
Source: Acta Crystallogr Sect E Struct Rep Online. 2009 Dec 4;66(Pt 1):o29–30. doi: 10.1107/S1600536809051368 (PMC2980099; doi:10.1107/S1600536809051368)
Supplement: Supplementary file 2 [file e-66-00o29-Isup2.hkl]

# 
# h,k,l, Fc-squared, Fo-squared, sigma(Fo-squared) and status flag 
# 
data_I
_shelx_title ' pa25m in P2(1)/c  (100K)' 
_shelx_refln_list_code          4 
_shelx_F_calc_maximum      123.80 
_exptl_crystal_F_000       568.00 
_reflns_d_resolution_high  0.6072 
 
loop_ 
 _symmetry_equiv_pos_as_xyz 
 'x, y, z' 
 '-x, y+1/2, -z+1/2' 
 '-x, -y, -z' 
 'x, -y-1/2, z-1/2' 
 
_cell_length_a     7.0023 
_cell_length_b    24.0785 
_cell_length_c     8.0915 
_cell_angle_alpha  90.000 
_cell_angle_beta  113.404 
_cell_angle_gamma  90.000 
 
_shelx_F_squared_multiplier     1.000 
 
loop_ 
 _refln_index_h 
 _refln_index_k 
 _refln_index_l 
 _refln_F_squared_calc 
 _refln_F_squared_meas 
 _refln_F_squared_sigma 
 _refln_observed_status 
   2   0   0     1385.46     1517.18     31.23 o 
   3   0   0     4404.74     4343.49     64.31 o 
   4   0   0        7.46        5.12      2.44 o 
   5   0   0     1163.94     1220.29     26.95 o 
   6   0   0     1779.20     1612.34     34.89 o 
   7   0   0        6.71        4.97      4.92 o 
   8   0   0      391.31      376.33     29.89 o 
   9   0   0      907.50     1059.33     80.21 o 
  10   0   0        0.25        1.66      6.77 o 
   1   1   0       82.71       85.23      5.76 o 
   2   1   0       12.83       19.97      2.35 o 
   3   1   0     2865.48     3243.42     38.10 o 
   4   1   0       15.03       17.06      2.38 o 
   5   1   0        7.22        5.80      2.23 o 
   6   1   0      226.88      183.08      7.59 o 
   7   1   0       90.80       66.80      6.88 o 
   8   1   0        3.85       10.98      4.38 o 
   9   1   0      115.64      158.47     16.43 o 
  10   1   0        0.82        6.67      5.22 o 
   1   2   0      180.17      211.88      6.59 o 
   2   2   0      160.26      185.19      6.27 o 
   3   2   0      667.40      566.71     18.05 o 
   4   2   0      440.75      445.21     10.72 o 
   5   2   0     1670.95     1619.06     23.13 o 
   6   2   0      268.76      285.74      9.13 o 
   7   2   0       27.83       17.86      4.11 o 
   8   2   0      111.63      109.56      9.40 o 
   9   2   0        3.28        6.55      4.44 o 
  10   2   0      125.30      128.21     18.03 o 
   1   3   0       49.45       55.77      3.57 o 
   2   3   0        1.03       -0.15      0.90 o 
   3   3   0        0.02        0.08      1.03 o 
   4   3   0      302.46      297.50      9.10 o 
   5   3   0       68.12       55.84      4.68 o 
   6   3   0       55.42       52.08      7.83 o 
   7   3   0       11.44        8.36      4.26 o 
   8   3   0        7.35        1.22      3.42 o 
   9   3   0      129.92      164.19     13.51 o 
  10   3   0       27.36       18.56      6.53 o 
   0   4   0      195.60      161.49      4.10 o 
   1   4   0     1136.05     1236.31     15.26 o 
   2   4   0      897.83      928.53     14.09 o 
   3   4   0      942.28      942.34     20.03 o 
   4   4   0       21.04       27.10      5.09 o 
   5   4   0      676.20      645.40     15.68 o 
   6   4   0       10.56       18.08      3.60 o 
   7   4   0       12.08       11.56      3.84 o 
   8   4   0       16.75       16.19      5.24 o 
   9   4   0       35.43       31.28      8.19 o 
  10   4   0       33.38       29.61      7.10 o 
   1   5   0     2802.91     2912.16     33.01 o 
   2   5   0       40.39       48.75      2.32 o 
   3   5   0      297.17      369.18      9.58 o 
   4   5   0      350.33      363.23     10.23 o 
   5   5   0        0.40       -0.94      2.09 o 
   6   5   0      102.88       81.00      5.92 o 
   7   5   0       25.63       21.04      4.00 o 
   8   5   0      162.59      187.65     11.56 o 
   9   5   0       68.81       83.52      9.22 o 
  10   5   0        0.02        5.92      7.14 o 
   0   6   0     7492.37     7813.00    130.13 o 
   1   6   0     1461.41     1518.59     15.52 o 
   2   6   0     1549.40     1662.05     17.71 o 
   3   6   0      147.05      174.20      3.62 o 
   4   6   0       29.54       30.03      2.91 o 
   5   6   0       83.81       89.24      6.94 o 
   6   6   0      390.51      344.49     10.78 o 
   7   6   0        8.65       10.00      3.25 o 
   8   6   0       52.23       47.67      9.11 o 
   9   6   0      220.93      252.68     14.61 o 
  10   6   0       20.71       14.30      9.20 o 
   1   7   0     1759.88     1800.07     16.06 o 
   2   7   0       66.14       65.67      2.00 o 
   3   7   0      868.69      963.34     11.44 o 
   4   7   0      237.03      253.76      6.91 o 
   5   7   0        9.15        8.00      2.29 o 
   6   7   0        0.13        1.59      1.90 o 
   7   7   0        0.33       -3.58      3.58 o 
   8   7   0      250.95      258.88     14.32 o 
   9   7   0       10.21       14.56      7.94 o 
  10   7   0        4.95        6.43     12.90 o 
   0   8   0     3533.78     3639.99     45.50 o 
   1   8   0     1505.90     1487.30     14.80 o 
   2   8   0      614.23      638.27      7.71 o 
   3   8   0      778.77      785.94      9.11 o 
   4   8   0      567.82      575.55     11.64 o 
   5   8   0      489.87      489.87     10.92 o 
   6   8   0       41.33       42.69      4.14 o 
   7   8   0      211.37      235.42     11.77 o 
   8   8   0       76.82       79.26      8.65 o 
   9   8   0      328.67      366.55     20.19 o 
  10   8   0        9.73        8.94      8.31 o 
   1   9   0       19.21       20.37      1.50 o 
   2   9   0       80.03       83.28      3.01 o 
   3   9   0      271.11      276.77      4.32 o 
   4   9   0      142.46      126.56      4.28 o 
   5   9   0        6.67        5.41      1.84 o 
   6   9   0       23.63       16.22      3.14 o 
   7   9   0       28.64       25.73      6.54 o 
   8   9   0       24.13       20.53      6.43 o 
   9   9   0       84.20       92.61     12.02 o 
  10   9   0       17.66       19.52      9.57 o 
   0  10   0       62.41       51.48      4.43 o 
   1  10   0     3130.78     3238.54     29.30 o 
   2  10   0      923.12      941.87     10.76 o 
   3  10   0      487.29      469.50      6.22 o 
   4  10   0     1677.59     1680.58     16.18 o 
   5  10   0      344.53      359.11      7.84 o 
   6  10   0      211.50      218.89      7.87 o 
   7  10   0      601.52      615.47     22.14 o 
   8  10   0       54.34       55.52      8.88 o 
   9  10   0      269.58      265.24     30.01 o 
  10  10   0        0.42        2.82      6.90 o 
   1  11   0       40.55       34.28      1.98 o 
   2  11   0      414.20      446.30      7.37 o 
   3  11   0      534.10      578.90      7.75 o 
   4  11   0       97.47      103.67      3.08 o 
   5  11   0       13.20       12.10      2.20 o 
   6  11   0      130.17      123.29      7.09 o 
   7  11   0       23.25       28.87      6.59 o 
   8  11   0        9.22       11.08      5.23 o 
   9  11   0        8.14       22.45      9.24 o 
  10  11   0       14.75       19.52      9.61 o 
   0  12   0      595.71      546.55     11.66 o 
   1  12   0     1449.95     1417.29     12.59 o 
   2  12   0      658.28      598.90      7.95 o 
   3  12   0       40.29       39.11      2.69 o 
   4  12   0     1275.24     1260.87     13.58 o 
   5  12   0       10.03       10.70      2.13 o 
   6  12   0      177.10      199.56     12.79 o 
   7  12   0      105.89      117.18     11.32 o 
   8  12   0      180.21      175.59     14.52 o 
   9  12   0      261.46      271.93     18.65 o 
  10  12   0        0.91       -3.44     10.28 o 
   1  13   0      198.28      227.78      3.90 o 
   2  13   0      278.50      273.65      5.21 o 
   3  13   0       78.68       97.14      3.51 o 
   4  13   0      159.04      144.97      4.84 o 
   5  13   0      135.46      133.43      5.81 o 
   6  13   0       10.08        4.10      6.41 o 
   7  13   0       40.21       20.80      6.00 o 
   8  13   0        0.87        6.63      5.44 o 
   9  13   0        9.22        6.04      5.68 o 
   0  14   0        0.63        1.04      1.11 o 
   1  14   0     1916.09     2046.53     16.85 o 
   2  14   0      478.81      437.45      6.19 o 
   3  14   0       76.72       72.07      3.57 o 
   4  14   0     2854.06     2824.61     31.80 o 
   5  14   0       24.76       27.66      3.62 o 
   6  14   0       80.83       87.08      9.60 o 
   7  14   0       26.37       18.60      6.15 o 
   8  14   0      129.70      140.58     15.50 o 
   9  14   0      104.45       74.43     16.85 o 
   1  15   0        6.36        6.11      1.26 o 
   2  15   0       88.71      115.66      3.54 o 
   3  15   0       15.84        6.90      2.13 o 
   4  15   0      845.08      852.65     13.97 o 
   5  15   0      161.73      157.49      6.20 o 
   6  15   0        0.08       -0.25      3.84 o 
   7  15   0      371.76      416.37     27.66 o 
   8  15   0        0.37        2.93      4.96 o 
   9  15   0        0.92        0.70      5.73 o 
   0  16   0        0.77        0.12      1.29 o 
   1  16   0       40.68       43.89      2.46 o 
   2  16   0      148.38      149.63      4.86 o 
   3  16   0      502.91      471.53      9.66 o 
   4  16   0        0.50       -0.34      1.70 o 
   5  16   0       72.35       75.19      4.88 o 
   6  16   0       21.50       25.35      6.22 o 
   7  16   0       44.76       56.79     15.09 o 
   8  16   0        6.05       -2.96      4.99 o 
   9  16   0        3.73        3.21      6.43 o 
   1  17   0      196.82      214.98      4.98 o 
   2  17   0        0.84        2.01      1.72 o 
   3  17   0       79.31       67.74      4.24 o 
   4  17   0      422.27      443.60      9.95 o 
   5  17   0      912.05      905.39     17.38 o 
   6  17   0        2.23       -3.77      3.77 o 
   7  17   0      140.34      146.53     22.94 o 
   8  17   0       75.72       86.41     11.54 o 
   9  17   0        0.27        4.96      6.58 o 
   0  18   0      187.97      192.85      5.94 o 
   1  18   0       27.02       23.46      2.46 o 
   2  18   0     1078.48     1133.12     17.99 o 
   3  18   0      111.96      100.19      5.92 o 
   4  18   0     1511.09     1516.98     21.34 o 
   5  18   0       45.56       41.15      5.04 o 
   6  18   0       70.89       65.39     15.89 o 
   7  18   0       87.28       75.66     10.51 o 
   8  18   0      128.10      156.93     15.07 o 
   9  18   0       16.08       11.47      7.33 o 
   1  19   0      262.90      304.91      7.32 o 
   2  19   0        2.30        4.25      2.02 o 
   3  19   0       84.43       76.93      6.15 o 
   4  19   0      150.67      155.72      6.88 o 
   5  19   0      678.26      648.82     16.97 o 
   6  19   0       11.85        1.47      4.65 o 
   7  19   0       13.07       11.04      5.89 o 
   8  19   0        3.28       -1.50      5.18 o 
   9  19   0        1.14        8.46      7.17 o 
   0  20   0      355.23      367.31     12.67 o 
   1  20   0      802.08      766.01     14.90 o 
   2  20   0       10.42        8.46      2.42 o 
   3  20   0        2.54        1.58      2.09 o 
   4  20   0      135.30      115.71      6.27 o 
   5  20   0       54.16       48.86      7.48 o 
   6  20   0      117.98      127.38     12.20 o 
   7  20   0       54.59       37.41      8.08 o 
   8  20   0       28.63       15.36      7.06 o 
   9  20   0       59.93       65.43     11.61 o 
   1  21   0        3.25        7.65      2.85 o 
   2  21   0       24.20       25.63      3.51 o 
   3  21   0        0.10        3.19      2.63 o 
   4  21   0       63.48       64.88      5.20 o 
   5  21   0       91.79       92.56      7.50 o 
   6  21   0        4.71        8.91      4.75 o 
   7  21   0      144.03      120.08     12.96 o 
   8  21   0        1.03       -0.11      5.89 o 
   0  22   0      429.57      430.23     14.90 o 
   1  22   0     1707.29     1628.59     28.40 o 
   2  22   0       12.90       11.94      3.35 o 
   3  22   0      272.04      297.04     11.04 o 
   4  22   0       98.20      105.26      6.93 o 
   5  22   0      876.34      915.02     33.40 o 
   6  22   0       25.40       10.14      6.83 o 
   7  22   0       10.87        2.92      8.40 o 
   8  22   0      259.75      286.76     20.01 o 
   1  23   0      134.06      154.78      8.23 o 
   2  23   0      178.72      184.70      8.03 o 
   3  23   0      123.26      118.40      9.91 o 
   4  23   0      454.03      481.05     14.98 o 
   5  23   0      605.57      627.09     20.14 o 
   6  23   0       81.98       81.43      8.17 o 
   7  23   0       46.34       44.73      9.45 o 
   8  23   0       24.92       18.68      8.29 o 
   0  24   0      382.28      392.07     22.36 o 
   1  24   0      230.76      236.02     10.03 o 
   2  24   0      462.24      473.11     14.40 o 
   3  24   0      290.39      310.60     14.65 o 
   4  24   0      355.29      358.88     16.15 o 
   5  24   0      700.70      720.86     20.12 o 
   6  24   0       66.30       60.31      6.44 o 
   7  24   0       58.09       41.41      9.22 o 
   8  24   0       51.80       52.87     10.91 o 
   1  25   0       25.65       27.22      4.99 o 
   2  25   0       62.88       70.09      6.79 o 
   3  25   0       95.46      110.30     10.17 o 
   4  25   0        8.34        5.69      4.42 o 
   5  25   0      199.51      207.30     24.32 o 
   6  25   0       89.90       93.68      8.22 o 
   7  25   0       10.03        9.40      7.00 o 
   8  25   0      108.81      107.82     24.95 o 
   0  26   0      121.50      102.35     10.39 o 
   1  26   0      143.64      152.75      8.97 o 
   2  26   0        2.18        7.39      3.95 o 
   3  26   0       24.03       24.24      5.09 o 
   4  26   0      150.02      155.07     15.63 o 
   5  26   0       13.21       13.88      6.13 o 
   6  26   0        2.02        1.98      4.40 o 
   7  26   0        0.13       -1.70      7.60 o 
   1  27   0       26.21       28.21      5.13 o 
   2  27   0       43.45       59.89      6.79 o 
   3  27   0      149.53      159.57     10.24 o 
   4  27   0       18.62       15.79      5.44 o 
   5  27   0       12.05       11.20      5.80 o 
   6  27   0       12.91       -0.11      4.45 o 
   7  27   0        1.61        6.59      8.27 o 
   0  28   0        7.26       14.44      6.01 o 
   1  28   0       22.14       25.56      5.30 o 
   2  28   0        0.15        1.73      4.06 o 
   3  28   0      106.01       99.62      9.53 o 
   4  28   0       15.43        6.57      6.55 o 
   5  28   0       42.77       39.22      8.11 o 
   6  28   0        2.36       -0.06      4.89 o 
   7  28   0        0.65       -1.39      8.29 o 
   1  29   0       60.23       67.66      7.19 o 
   2  29   0       31.43       27.94      5.85 o 
   3  29   0       60.33       54.87      8.79 o 
   4  29   0       20.73       23.90     16.99 o 
   5  29   0        2.50       -3.62      6.24 o 
   6  29   0      107.35      111.17     10.29 o 
   7  29   0       54.09       56.43     18.99 o 
   0  30   0      368.89      397.93     30.12 o 
   1  30   0       24.89       22.46      6.23 o 
   2  30   0        1.35       -0.46      4.20 o 
   3  30   0      111.36      112.54     11.42 o 
   4  30   0        0.12        2.79      6.71 o 
   5  30   0       55.18       50.50     10.81 o 
   6  30   0        2.20        4.75      6.57 o 
   1  31   0        1.11        3.50      5.37 o 
   2  31   0        4.24        6.65      5.05 o 
   3  31   0        1.95       -0.42      7.12 o 
   4  31   0       48.71       35.17     14.21 o 
   5  31   0        8.17        6.86      7.40 o 
   6  31   0        3.54        3.46      6.68 o 
   0  32   0      170.86      149.65     21.61 o 
   1  32   0      187.15      210.38     21.69 o 
   2  32   0       89.83       91.96      9.06 o 
   3  32   0      185.39      231.57     15.53 o 
   4  32   0       13.32       13.79      9.29 o 
   5  32   0      101.56      110.71     14.41 o 
   6  32   0      104.50       99.19     13.77 o 
   1  33   0       33.41       41.36      8.91 o 
   2  33   0       57.13       49.99      8.03 o 
   3  33   0       25.25       19.83     17.08 o 
   4  33   0        3.06        3.88      7.67 o 
   5  33   0        1.48        2.03      7.36 o 
   0  34   0      645.31      659.87     42.36 o 
   1  34   0       19.80       19.05      9.15 o 
   2  34   0        1.97        1.25      6.04 o 
   3  34   0      280.97      315.94     18.43 o 
   4  34   0       20.29       23.49      9.31 o 
   5  34   0       27.43       25.89     10.66 o 
   1  35   0       18.71        5.06     24.64 o 
   2  35   0       30.16       26.22      8.07 o 
   3  35   0       27.88       31.43      9.00 o 
   4  35   0       18.88       26.79     14.56 o 
   0  36   0       14.37       15.23     12.51 o 
   1  36   0       81.51       94.72     23.62 o 
   2  36   0        2.50        5.28      6.65 o 
   3  36   0       47.51       33.28     10.14 o 
   4  36   0      102.26      102.95     20.23 o 
   1  37   0      160.52      167.12     26.31 o 
   2  37   0       52.94       59.00     16.55 o 
   3  37   0        4.96       13.25      7.24 o 
   0  38   0       14.88       16.35     13.13 o 
   1  38   0       44.65       30.96     17.78 o 
   2  38   0       32.04       26.40     12.35 o 
   1  39   0        1.98       14.60     14.81 o 
 -10   1   1        1.65        0.95      4.58 o 
  -9   1   1        3.97        9.32      3.62 o 
  -8   1   1        8.15        9.63      3.20 o 
  -7   1   1      236.67      236.17      8.84 o 
  -6   1   1      444.55      448.16     11.62 o 
  -5   1   1      415.55      433.95      9.84 o 
  -4   1   1       90.56      103.87      4.67 o 
  -3   1   1      369.86      365.56      7.62 o 
  -2   1   1      265.95      267.40      9.37 o 
  -1   1   1      847.09      822.98      9.93 o 
   0   1   1      110.83       95.53      2.95 o 
   1   1   1      802.54      780.22     21.84 o 
   2   1   1     1706.73     1797.16     24.46 o 
   3   1   1        0.10       -1.18      1.18 o 
   4   1   1        7.00        4.09      1.78 o 
   5   1   1      437.97      396.54      9.98 o 
   6   1   1       38.79       24.71      5.15 o 
   7   1   1       84.67      106.54     12.50 o 
   8   1   1        6.63        0.28      5.79 o 
   9   1   1       11.81       17.63      6.75 o 
  10   1   1       36.52       34.66      7.90 o 
 -10   2   1        1.82        9.47      5.17 o 
  -9   2   1        1.58        2.93      3.43 o 
  -8   2   1       53.67       52.79      5.52 o 
  -7   2   1       26.80       37.84      4.28 o 
  -6   2   1       32.05       21.20      3.08 o 
  -5   2   1       63.79       51.06      3.93 o 
  -4   2   1      856.90      854.70     14.59 o 
  -3   2   1       72.50       71.11      3.68 o 
  -2   2   1       75.80       82.15      5.14 o 
  -1   2   1     1638.46     1718.86     16.54 o 
   0   2   1        9.17       13.80      1.09 o 
   1   2   1     9973.83    10040.47    178.97 o 
   2   2   1      476.79      520.95     10.22 o 
   3   2   1     3171.51     3480.40     42.20 o 
   4   2   1       36.38       33.33      3.44 o 
   5   2   1      166.74      189.27      7.75 o 
   6   2   1       34.81       29.07      7.03 o 
   7   2   1      104.50      115.17     10.10 o 
   8   2   1      130.11      149.54     15.72 o 
   9   2   1      516.26      612.48     43.91 o 
  10   2   1       30.99       32.47      7.78 o 
 -10   3   1       37.88       42.19      7.60 o 
  -9   3   1       13.95       11.87      4.23 o 
  -8   3   1        3.38        3.51      2.73 o 
  -7   3   1       49.56       50.23      5.34 o 
  -6   3   1        6.65        6.80      2.31 o 
  -5   3   1       48.88       50.19      3.87 o 
  -4   3   1        0.85        0.37      1.32 o 
  -3   3   1      164.23      133.22      4.57 o 
  -2   3   1     1194.90     1177.28     13.43 o 
  -1   3   1     4165.93     4183.86     38.36 o 
   0   3   1     7281.21     7235.69     87.54 o 
   1   3   1     9494.74     9579.99    385.95 o 
   2   3   1        2.44        6.15      1.48 o 
   3   3   1      299.56      341.80      7.33 o 
   4   3   1      194.26      177.89      6.69 o 
   5   3   1      213.18      155.39      6.46 o 
   6   3   1      655.57      576.35     18.04 o 
   7   3   1      168.15      170.72     14.85 o 
   8   3   1        2.14        0.52      5.56 o 
   9   3   1      209.73      236.44     19.07 o 
  10   3   1        7.80       12.27      6.02 o 
 -10   4   1      259.62      260.13     22.71 o 
  -9   4   1       19.04       16.77      4.77 o 
  -8   4   1      307.47      343.02     11.29 o 
  -7   4   1      722.59      712.05     16.82 o 
  -6   4   1      230.02      246.91      7.60 o 
  -5   4   1      404.52      384.61      9.19 o 
  -4   4   1     3135.93     3239.03     40.07 o 
  -3   4   1     1054.18     1021.52     12.69 o 
  -2   4   1     5816.01     6091.03     59.61 o 
  -1   4   1    15326.91    15923.44    132.21 o 
   0   4   1     5270.81     5278.91     73.48 o 
   1   4   1    10638.54    10860.57    128.54 o 
   2   4   1      818.74      834.28     11.28 o 
   3   4   1      410.45      355.39      7.51 o 
   4   4   1       45.93       29.25      3.35 o 
   5   4   1     1108.03      996.84     17.70 o 
   6   4   1      349.58      356.14     16.34 o 
   7   4   1      273.68      253.23     27.60 o 
   8   4   1      342.78      374.27     35.71 o 
   9   4   1       74.27      100.72     12.33 o 
  10   4   1       43.31       48.27      8.76 o 
 -10   5   1        0.01        2.07      6.77 o 
  -9   5   1        0.90        0.85      3.71 o 
  -8   5   1        0.00        3.27      2.72 o 
  -7   5   1      239.04      209.03      9.46 o 
  -6   5   1       67.13       58.30      6.58 o 
  -5   5   1      125.40      113.34      5.41 o 
  -4   5   1      770.13      891.79     12.44 o 
  -3   5   1     3561.60     3709.71     34.02 o 
  -2   5   1      364.15      342.24      4.86 o 
  -1   5   1     5561.52     5540.55     44.55 o 
   0   5   1      144.70      146.13      3.39 o 
   1   5   1     2679.47     2698.96     27.78 o 
   2   5   1     1991.61     2254.71     21.18 o 
   3   5   1       23.56       35.26      3.03 o 
   4   5   1      268.82      276.82      8.04 o 
   5   5   1      316.44      322.76      9.05 o 
   6   5   1        9.75       22.74      5.03 o 
   7   5   1        0.03        2.37      3.69 o 
   8   5   1      101.52      112.23     14.33 o 
   9   5   1       10.05        9.96      7.16 o 
  10   5   1       52.26       60.90      9.82 o 
 -10   6   1        1.54       10.60     13.98 o 
  -9   6   1      154.00      172.93     12.31 o 
  -8   6   1      803.94      898.37     17.22 o 
  -7   6   1      520.64      485.41     13.69 o 
  -6   6   1      157.50      139.28      5.60 o 
  -5   6   1      418.08      384.35      8.92 o 
  -4   6   1      213.82      186.04      4.44 o 
  -3   6   1     1792.79     1850.30     17.65 o 
  -2   6   1     3267.14     3333.86     26.44 o 
  -1   6   1      361.39      369.03      4.74 o 
   0   6   1    12612.86    13096.90    126.49 o 
   1   6   1     5899.30     6074.69     66.22 o 
   2   6   1     3169.57     3288.91     30.55 o 
   3   6   1      206.31      191.57      4.89 o 
   4   6   1      434.20      415.02     10.06 o 
   5   6   1      301.38      320.79      9.72 o 
   6   6   1      967.15      884.86     26.67 o 
   7   6   1       26.52       23.51      5.86 o 
   8   6   1      253.51      256.19     23.91 o 
   9   6   1       60.95       70.68     10.62 o 
  10   6   1       92.85       77.87     18.98 o 
 -10   7   1      310.76      357.20     21.18 o 
  -9   7   1        4.26        1.68      4.77 o 
  -8   7   1       30.16       26.31      3.96 o 
  -7   7   1      127.22       88.32      5.99 o 
  -6   7   1      339.65      307.93      9.42 o 
  -5   7   1        2.90        2.98      1.49 o 
  -4   7   1      314.19      319.59      6.03 o 
  -3   7   1       31.24       23.82      1.75 o 
  -2   7   1        3.95        3.05      0.71 o 
  -1   7   1     4669.56     5010.21     54.24 o 
   0   7   1    12389.38    12987.05    115.19 o 
   1   7   1     3904.67     3938.32     44.70 o 
   2   7   1      391.52      445.02      6.88 o 
   3   7   1     1170.53     1233.48     12.78 o 
   4   7   1       92.99       90.83      4.36 o 
   5   7   1      415.51      438.86     10.10 o 
   6   7   1      176.88      194.47     11.58 o 
   7   7   1        7.08        9.75      4.63 o 
   8   7   1       47.23       54.44      8.80 o 
   9   7   1       82.61       73.78     11.03 o 
  10   7   1        7.67       -1.72      7.20 o 
 -10   8   1       38.15       43.59      9.19 o 
  -9   8   1        8.03       -2.74      4.48 o 
  -8   8   1      222.28      210.97     15.66 o 
  -7   8   1       24.09       25.00      4.01 o 
  -6   8   1      103.29       91.57      4.51 o 
  -5   8   1       59.09       57.36      3.41 o 
  -4   8   1     1655.46     1644.06     17.53 o 
  -3   8   1      770.50      736.97      9.25 o 
  -2   8   1     1193.31     1229.57     11.76 o 
  -1   8   1      243.12      259.68      3.93 o 
   0   8   1      727.38      710.34      9.07 o 
   1   8   1      375.61      356.18      5.28 o 
   2   8   1     1755.24     1873.77     20.03 o 
   3   8   1      589.41      587.78      8.43 o 
   4   8   1      106.32      108.62      4.72 o 
   5   8   1      743.57      722.76     15.21 o 
   6   8   1      156.95      164.14     12.66 o 
   7   8   1       80.17       78.14     13.10 o 
   8   8   1      101.31       97.59     11.30 o 
   9   8   1       21.21       18.57      8.10 o 
 -10   9   1       23.73       24.97      7.54 o 
  -9   9   1      188.29      208.13     16.00 o 
  -8   9   1       73.52       78.91     14.97 o 
  -7   9   1      117.85      118.64      7.57 o 
  -6   9   1        7.06        1.27      1.78 o 
  -5   9   1      366.42      352.14      8.65 o 
  -4   9   1      307.42      371.34      5.42 o 
  -3   9   1     1206.31     1296.85     12.97 o 
  -2   9   1       70.51       71.71      2.32 o 
  -1   9   1      246.61      282.31      4.09 o 
   0   9   1       17.34       24.13      1.46 o 
   1   9   1     1080.94     1129.29     12.28 o 
   2   9   1       15.60       14.92      1.66 o 
   3   9   1        9.03        3.89      1.80 o 
   4   9   1        6.56        3.77      1.81 o 
   5   9   1      320.07      312.87     11.44 o 
   6   9   1      223.63      202.64     11.82 o 
   7   9   1       13.40        9.39      3.94 o 
   8   9   1       21.92       23.85      5.75 o 
   9   9   1       36.71       36.03     10.40 o 
 -10  10   1       68.94      102.51     13.33 o 
  -9  10   1       39.47       50.83     13.26 o 
  -8  10   1      237.44      271.72     16.68 o 
  -7  10   1      176.10      170.40      8.69 o 
  -6  10   1      151.90      141.34      8.48 o 
  -5  10   1     2176.40     2042.81     23.27 o 
  -4  10   1       42.78       39.91      2.13 o 
  -3  10   1      954.27      997.20     10.93 o 
  -2  10   1     1381.62     1561.09     15.51 o 
  -1  10   1       31.77       35.50      1.60 o 
   0  10   1      174.26      193.54      3.71 o 
   1  10   1      355.79      372.85      5.58 o 
   2  10   1      908.99     1025.81     11.48 o 
   3  10   1        6.16        0.69      1.14 o 
   4  10   1      129.55      115.40      5.54 o 
   5  10   1       73.51       68.67      6.30 o 
   6  10   1        9.47       11.55      4.64 o 
   7  10   1      154.20      171.56     10.87 o 
   8  10   1        7.47       13.73      5.71 o 
   9  10   1        6.80        3.46     10.01 o 
 -10  11   1       10.61       12.09     10.53 o 
  -9  11   1       23.28       32.91      8.04 o 
  -8  11   1       60.09       87.34     10.81 o 
  -7  11   1       36.93       21.41      4.82 o 
  -6  11   1      117.21      104.67      6.15 o 
  -5  11   1      990.35     1002.97     15.70 o 
  -4  11   1      399.84      412.15      7.70 o 
  -3  11   1        3.36        3.65      1.21 o 
  -2  11   1      138.34      154.98      3.55 o 
  -1  11   1      482.57      514.12      6.12 o 
   0  11   1      334.07      327.43      4.52 o 
   1  11   1      126.78      150.85      3.18 o 
   2  11   1        8.12       12.34      1.51 o 
   3  11   1        0.56        0.65      0.99 o 
   4  11   1       58.32       51.21      2.60 o 
   5  11   1      550.50      523.56     27.32 o 
   6  11   1       44.33       46.12      6.07 o 
   7  11   1        1.16        8.05      4.48 o 
   8  11   1       16.31       13.90      6.20 o 
   9  11   1      115.34      130.35     17.76 o 
 -10  12   1       48.51       35.08      9.17 o 
  -9  12   1       16.53       18.59      6.68 o 
  -8  12   1       48.48       56.34     10.72 o 
  -7  12   1        0.80        0.21      2.33 o 
  -6  12   1      153.22      157.30      7.37 o 
  -5  12   1       46.08       54.29      3.99 o 
  -4  12   1      326.74      343.77      6.32 o 
  -3  12   1       40.77       37.58      2.46 o 
  -2  12   1      687.20      716.40      8.69 o 
  -1  12   1        0.24        1.20      0.84 o 
   0  12   1        0.02        0.95      0.78 o 
   1  12   1      117.81      131.29      4.04 o 
   2  12   1       27.16       27.10      1.86 o 
   3  12   1      168.14      189.89      4.54 o 
   4  12   1      138.76      163.15      5.21 o 
   5  12   1        6.58        0.89      2.59 o 
   6  12   1      107.14      104.12     10.14 o 
   7  12   1        0.82        1.60      4.20 o 
   8  12   1        9.80       11.38      6.15 o 
   9  12   1        0.13       -3.35      6.28 o 
 -10  13   1      237.22      266.75     19.78 o 
  -9  13   1       30.03       18.21      7.96 o 
  -8  13   1       22.04       13.40      8.04 o 
  -7  13   1        1.25        3.23      2.93 o 
  -6  13   1       29.35       24.85      3.72 o 
  -5  13   1      552.24      552.09      9.27 o 
  -4  13   1      105.50       91.90      3.91 o 
  -3  13   1        3.88        2.01      1.18 o 
  -2  13   1      323.54      306.69      5.27 o 
  -1  13   1      117.32      112.42      3.68 o 
   0  13   1       18.61       17.77      1.52 o 
   1  13   1      475.66      490.76      6.24 o 
   2  13   1      321.60      348.34      6.07 o 
   3  13   1       23.44       28.96      2.25 o 
   4  13   1     1561.35     1532.82     18.52 o 
   5  13   1      116.66       97.91      7.40 o 
   6  13   1        1.01        2.92      4.00 o 
   7  13   1        5.24        2.50      4.83 o 
   8  13   1        7.57        9.02      5.69 o 
   9  13   1       76.42       76.57     14.68 o 
 -10  14   1        5.94        7.76      6.87 o 
  -9  14   1       32.55       30.74      8.33 o 
  -8  14   1      466.50      514.43     22.05 o 
  -7  14   1       70.38       61.66     14.74 o 
  -6  14   1      447.90      436.58     21.23 o 
  -5  14   1      494.54      514.31      9.44 o 
  -4  14   1        5.70        8.43      2.12 o 
  -3  14   1     1617.45     1649.75     17.84 o 
  -2  14   1       52.38       66.87      2.62 o 
  -1  14   1      705.23      681.29      8.35 o 
   0  14   1      759.41      778.23      8.08 o 
   1  14   1     2749.99     2832.90     22.56 o 
   2  14   1      111.98       96.04      4.07 o 
   3  14   1      540.54      537.61      9.23 o 
   4  14   1       83.11       99.11      4.35 o 
   5  14   1      226.49      232.75     14.89 o 
   6  14   1       88.90       71.68      9.14 o 
   7  14   1        6.32       -3.01      4.19 o 
   8  14   1        2.81       -0.15      4.92 o 
   9  14   1       30.54       17.34      9.32 o 
 -10  15   1        0.74        4.27      8.74 o 
  -9  15   1        7.01       -0.44      5.51 o 
  -8  15   1       45.89       50.49      8.73 o 
  -7  15   1        0.18       -2.72      3.96 o 
  -6  15   1        0.49       -1.99      2.50 o 
  -5  15   1       69.05       62.89      4.75 o 
  -4  15   1      191.20      185.86      6.42 o 
  -3  15   1      108.03      116.62      4.38 o 
  -2  15   1      953.87     1045.08     11.87 o 
  -1  15   1      423.54      469.56      7.13 o 
   0  15   1       17.83       23.04      1.78 o 
   1  15   1        0.24        1.20      0.96 o 
   2  15   1      137.29      158.14      4.21 o 
   3  15   1        5.25        7.61      2.31 o 
   4  15   1      154.39      182.55      6.30 o 
   5  15   1        6.30        6.41      4.25 o 
   6  15   1       13.37        2.21      4.13 o 
   7  15   1      133.04      152.60     13.36 o 
   8  15   1       55.97       48.49      9.41 o 
   9  15   1       12.42       22.25      9.47 o 
  -9  16   1      100.13       93.76     12.79 o 
  -8  16   1       66.18       62.53      9.98 o 
  -7  16   1       34.30       19.95      6.00 o 
  -6  16   1      742.28      774.05     20.47 o 
  -5  16   1      103.06       96.22      4.99 o 
  -4  16   1      324.49      333.58      9.22 o 
  -3  16   1     2109.28     2043.57     24.74 o 
  -2  16   1       42.66       56.14      2.63 o 
  -1  16   1     1901.96     1897.18     18.33 o 
   0  16   1     1113.71     1159.89     11.41 o 
   1  16   1      221.27      197.38      4.28 o 
   2  16   1      517.07      528.05      9.66 o 
   3  16   1      213.55      219.85      6.07 o 
   4  16   1       11.54        2.42      2.34 o 
   5  16   1     1700.32     1689.93     28.48 o 
   6  16   1      246.92      258.55     15.29 o 
   7  16   1      302.96      348.84     18.37 o 
   8  16   1        8.60       14.37      6.89 o 
   9  16   1       96.62       82.11     15.59 o 
  -9  17   1        4.19        3.84      6.08 o 
  -8  17   1       75.18       60.88      9.96 o 
  -7  17   1        4.21        1.71      4.44 o 
  -6  17   1       48.31       53.10      6.49 o 
  -5  17   1       40.98       38.43      4.22 o 
  -4  17   1        0.61       -1.40      1.71 o 
  -3  17   1      307.80      323.76      8.04 o 
  -2  17   1      137.40      146.23      5.35 o 
  -1  17   1        0.18        2.51      1.27 o 
   0  17   1       55.70       56.49      3.32 o 
   1  17   1      497.26      531.29      7.98 o 
   2  17   1      169.81      179.63      5.74 o 
   3  17   1        0.43       -0.43      1.89 o 
   4  17   1       15.30        8.38      2.89 o 
   5  17   1      145.85      137.85      7.12 o 
   6  17   1       12.77        4.90      4.85 o 
   7  17   1        9.37       11.57      5.85 o 
   8  17   1        0.04        4.22      5.84 o 
   9  17   1       25.61       29.89     11.05 o 
  -9  18   1      131.47      137.74     15.25 o 
  -8  18   1        4.06        4.37      5.83 o 
  -7  18   1      261.39      273.83     17.04 o 
  -6  18   1      669.54      704.06     24.52 o 
  -5  18   1      111.62       96.29      7.68 o 
  -4  18   1      429.85      466.84     10.65 o 
  -3  18   1     1134.92     1064.76     16.31 o 
  -2  18   1      417.05      419.55      9.68 o 
  -1  18   1      341.36      319.20      6.90 o 
   0  18   1     1389.15     1412.96     15.83 o 
   1  18   1      107.61       79.08      3.94 o 
   2  18   1     1489.49     1466.17     23.27 o 
   3  18   1      101.60      113.50      5.29 o 
   4  18   1      530.26      549.42     13.62 o 
   5  18   1       77.49       85.58      6.32 o 
   6  18   1      384.04      403.02     18.58 o 
   7  18   1      168.51      181.52     15.03 o 
   8  18   1       24.38       19.97      7.41 o 
   9  18   1      140.83      138.00     15.56 o 
  -9  19   1        0.63       -1.42      5.76 o 
  -8  19   1       86.08       81.75     11.55 o 
  -7  19   1        0.06       -2.44      4.54 o 
  -6  19   1        3.13       11.25      4.59 o 
  -5  19   1      382.47      396.62     11.93 o 
  -4  19   1      179.75      177.66      7.33 o 
  -3  19   1       15.84        6.74      3.11 o 
  -2  19   1      398.53      403.09      9.76 o 
  -1  19   1       37.48       43.54      3.41 o 
   0  19   1        0.19        2.33      1.85 o 
   1  19   1      100.33      109.04      4.77 o 
   2  19   1       17.20       12.11      2.95 o 
   3  19   1       50.29       62.30      6.28 o 
   4  19   1      504.33      498.38     13.22 o 
   5  19   1      162.49      143.49      8.18 o 
   6  19   1      121.57      132.56     12.52 o 
   7  19   1        4.38       10.80      6.32 o 
   8  19   1        8.42        2.05      7.32 o 
  -9  20   1      130.97      127.69     15.30 o 
  -8  20   1       15.33        4.54     11.36 o 
  -7  20   1      204.16      217.34     19.44 o 
  -6  20   1      130.25      133.03      6.76 o 
  -5  20   1      111.64      122.56      7.96 o 
  -4  20   1      499.54      559.24     12.94 o 
  -3  20   1      199.39      198.33      6.90 o 
  -2  20   1        5.04        3.13      2.25 o 
  -1  20   1      104.35      109.68      5.32 o 
   0  20   1      226.87      220.39      7.49 o 
   1  20   1      934.34      957.92     16.04 o 
   2  20   1      456.74      463.31      9.81 o 
   3  20   1       48.60       44.00      4.67 o 
   4  20   1     1140.76     1144.02     32.09 o 
   5  20   1        1.99       -0.87      3.09 o 
   6  20   1      186.18      224.75     33.95 o 
   7  20   1       16.09       13.25      6.33 o 
   8  20   1        0.03       -2.29      5.79 o 
  -9  21   1        0.01       -2.60      5.81 o 
  -8  21   1        7.09        8.92      6.11 o 
  -7  21   1      104.76      117.12     13.03 o 
  -6  21   1       69.32       65.97      5.89 o 
  -5  21   1       74.69       69.65      8.49 o 
  -4  21   1      195.16      198.74      9.30 o 
  -3  21   1       33.45       32.91      3.61 o 
  -2  21   1       11.29        5.39      2.52 o 
  -1  21   1       65.81       68.61      4.55 o 
   0  21   1        2.22        7.86      2.90 o 
   1  21   1       49.00       61.13      5.56 o 
   2  21   1       70.54       61.95      4.56 o 
   3  21   1      166.85      163.29     10.42 o 
   4  21   1     1314.27     1346.54     28.88 o 
   5  21   1       33.80       29.94      5.19 o 
   6  21   1       23.92       32.03      7.53 o 
   7  21   1       63.54       85.38     11.80 o 
   8  21   1        0.38        0.21      5.87 o 
  -9  22   1        9.90        9.79     11.39 o 
  -8  22   1      147.64      155.94     15.88 o 
  -7  22   1       42.82       47.10     11.46 o 
  -6  22   1       13.56       18.14      9.34 o 
  -5  22   1        9.13        6.21      3.60 o 
  -4  22   1        0.33        3.80      2.65 o 
  -3  22   1       35.08       35.30      4.58 o 
  -2  22   1      107.44       76.79     11.57 o 
  -1  22   1        5.57        9.83      2.76 o 
   0  22   1       35.48       40.28      4.86 o 
   1  22   1      105.92      116.59      7.10 o 
   2  22   1        0.40        0.00      2.56 o 
   3  22   1      110.09       93.28      7.26 o 
   4  22   1       44.43       52.02      8.04 o 
   5  22   1        8.97        5.02      3.80 o 
   6  22   1      135.38      138.70     24.63 o 
   7  22   1       42.52       46.55     10.79 o 
   8  22   1       11.59       14.02      7.18 o 
  -8  23   1        0.65       10.82      8.23 o 
  -7  23   1       76.51       97.57     15.09 o 
  -6  23   1        0.87        4.75      4.18 o 
  -5  23   1      114.56      111.24      8.38 o 
  -4  23   1       10.34       14.67      4.59 o 
  -3  23   1        1.51       -1.00      2.70 o 
  -2  23   1      327.36      328.23     10.39 o 
  -1  23   1        0.11        0.05      2.35 o 
   0  23   1      401.67      378.99     12.08 o 
   1  23   1      169.80      177.97      8.74 o 
   2  23   1       53.74       54.04      5.91 o 
   3  23   1       94.28       87.37      8.38 o 
   4  23   1      191.22      221.40     11.03 o 
   5  23   1      149.17      168.69     10.54 o 
   6  23   1        2.31        0.23      6.87 o 
   7  23   1        6.72        0.51      5.93 o 
   8  23   1       53.82       56.66     12.71 o 
  -8  24   1       54.50       38.61     14.03 o 
  -7  24   1        0.34        0.37      7.39 o 
  -6  24   1      166.03      164.71     11.03 o 
  -5  24   1      273.31      286.82     12.52 o 
  -4  24   1       43.65       46.45      6.04 o 
  -3  24   1       84.21       87.42      6.64 o 
  -2  24   1      361.34      397.84     11.75 o 
  -1  24   1       38.60       43.32      4.72 o 
   0  24   1        0.71        0.06      3.52 o 
   1  24   1       47.87       48.68      6.63 o 
   2  24   1      263.53      255.12     14.63 o 
   3  24   1       44.06       49.45      6.76 o 
   4  24   1      417.56      410.34     16.19 o 
   5  24   1        4.56        3.30      4.11 o 
   6  24   1       36.80       33.07      8.40 o 
   7  24   1       23.04       14.60      7.45 o 
   8  24   1       16.09        5.58      9.16 o 
  -8  25   1       10.44        7.97      8.58 o 
  -7  25   1        0.43       -1.98      6.47 o 
  -6  25   1       14.53       14.55      5.38 o 
  -5  25   1       96.01      115.81     10.52 o 
  -4  25   1        5.07        6.09      4.12 o 
  -3  25   1      132.67      124.74      8.48 o 
  -2  25   1      769.66      706.19     18.37 o 
  -1  25   1       32.68       27.88      4.30 o 
   0  25   1        1.57        2.23      3.96 o 
   1  25   1       37.77       38.77      5.48 o 
   2  25   1       39.94       42.63      5.74 o 
   3  25   1        7.10        8.14      5.74 o 
   4  25   1      152.71      161.81     10.18 o 
   5  25   1       55.34       65.28     11.76 o 
   6  25   1       13.71        9.34      6.61 o 
   7  25   1      100.26       92.99     14.77 o 
  -8  26   1       16.11       14.40      9.15 o 
  -7  26   1      132.10      141.96     18.78 o 
  -6  26   1      115.22      116.01     10.21 o 
  -5  26   1       40.10       40.30      9.29 o 
  -4  26   1      214.45      216.31     11.44 o 
  -3  26   1      127.12      128.13      9.01 o 
  -2  26   1      334.15      352.50     15.32 o 
  -1  26   1       78.23       82.78      6.18 o 
   0  26   1      228.00      230.29     11.74 o 
   1  26   1       79.01       94.19     15.35 o 
   2  26   1      424.24      472.51     14.90 o 
   3  26   1      134.85      147.70     13.43 o 
   4  26   1        0.05        1.86      8.17 o 
   5  26   1       30.82       26.62      8.41 o 
   6  26   1      130.56      132.25     13.93 o 
   7  26   1      110.01      118.84     14.27 o 
  -8  27   1        6.35        8.35     12.14 o 
  -7  27   1        7.27        9.72      8.88 o 
  -6  27   1       50.93       47.49      7.49 o 
  -5  27   1      243.50      246.25     23.15 o 
  -4  27   1        0.00       -0.99      5.64 o 
  -3  27   1       20.45       23.10      5.31 o 
  -2  27   1        3.88        3.34      3.86 o 
  -1  27   1        8.53        5.03      3.32 o 
   0  27   1      101.84      111.37      9.17 o 
   1  27   1        4.31        8.38      4.91 o 
   2  27   1        3.42        4.45      4.63 o 
   3  27   1        1.21       -1.00      5.42 o 
   4  27   1       25.60       13.19      7.36 o 
   5  27   1       12.19       17.58      6.28 o 
   6  27   1        0.86       -3.46      5.97 o 
   7  27   1        5.57        2.01      6.96 o 
  -7  28   1      302.68      301.60     25.27 o 
  -6  28   1        2.94        7.54      5.21 o 
  -5  28   1      117.94      122.51     11.59 o 
  -4  28   1      183.37      223.10     13.86 o 
  -3  28   1      703.78      697.80     19.84 o 
  -2  28   1      145.89      157.02      9.83 o 
  -1  28   1       11.17       14.24      4.30 o 
   0  28   1      481.19      484.11     17.70 o 
   1  28   1      545.91      539.25     16.38 o 
   2  28   1      188.56      180.93     21.37 o 
   3  28   1      279.62      256.70     18.03 o 
   4  28   1       14.50        8.20      6.47 o 
   5  28   1       71.37       59.96     10.79 o 
   6  28   1      155.44      134.42     18.02 o 
   7  28   1        1.85       13.78     12.97 o 
  -7  29   1       39.97       24.38     10.63 o 
  -6  29   1        0.43        4.32      5.18 o 
  -5  29   1      124.36      118.73     11.73 o 
  -4  29   1       78.59       85.16      9.93 o 
  -3  29   1        3.25        1.38      4.91 o 
  -2  29   1        1.83        6.80      6.01 o 
  -1  29   1        4.73       -3.73      6.19 o 
   0  29   1        3.38        9.43      6.25 o 
   1  29   1       84.47       61.52      7.12 o 
   2  29   1        6.26        4.59      5.37 o 
   3  29   1       87.15       88.62     12.58 o 
   4  29   1      141.88      137.60     15.68 o 
   5  29   1        0.12        1.86      6.70 o 
   6  29   1        0.48       -0.77     11.71 o 
  -7  30   1       73.90      116.17     25.06 o 
  -6  30   1      131.62      139.15     13.62 o 
  -5  30   1      387.83      402.28     48.88 o 
  -4  30   1       70.20       92.33     13.16 o 
  -3  30   1      186.41      212.02     19.85 o 
  -2  30   1      513.61      538.07     17.58 o 
  -1  30   1       12.52        2.74      6.33 o 
   0  30   1        6.43        9.67      5.67 o 
   1  30   1      275.98      264.43     17.31 o 
   2  30   1      112.41      122.40     11.56 o 
   3  30   1      123.40      134.12     14.71 o 
   4  30   1       98.10      114.65     13.93 o 
   5  30   1       22.93       21.75      8.43 o 
   6  30   1       99.59      103.27     24.90 o 
  -6  31   1      100.44       94.23     12.33 o 
  -5  31   1        3.63        9.37      7.66 o 
  -4  31   1      191.12      205.99     54.81 o 
  -3  31   1       82.61       85.71      9.02 o 
  -2  31   1        1.78       -0.51      4.64 o 
  -1  31   1        3.44        5.35      7.30 o 
   0  31   1       86.21       77.24      9.21 o 
   1  31   1        4.55        4.45      4.37 o 
   2  31   1       41.05       43.11      8.32 o 
   3  31   1        0.34        4.74      7.48 o 
   4  31   1       34.84       36.73     10.00 o 
   5  31   1        0.08       -6.38      6.38 o 
  -6  32   1       49.77       44.54     18.34 o 
  -5  32   1       31.49       44.32     14.98 o 
  -4  32   1       14.74       27.84     10.52 o 
  -3  32   1       41.26       37.71      7.25 o 
  -2  32   1       47.19       42.87      7.19 o 
  -1  32   1       81.90       86.32     12.66 o 
   0  32   1      193.99      188.20     16.32 o 
   1  32   1        4.21       12.82      6.19 o 
   2  32   1       73.71       75.39     10.24 o 
   3  32   1      158.62      159.18     13.54 o 
   4  32   1       30.49       11.37     19.75 o 
   5  32   1        0.12        3.98      7.41 o 
  -6  33   1      129.46      147.64     17.70 o 
  -5  33   1       20.74       15.40      9.57 o 
  -4  33   1        0.11       -6.02      6.71 o 
  -3  33   1        5.67        3.38      5.28 o 
  -2  33   1        2.73        2.30      5.07 o 
  -1  33   1        0.01       -4.06     10.31 o 
   0  33   1      180.38      182.49     13.12 o 
   1  33   1      123.62      127.64     14.94 o 
   2  33   1       54.49       41.01     18.72 o 
   3  33   1        4.85        1.22      6.18 o 
   4  33   1       82.91       66.43     12.84 o 
   5  33   1        0.06        2.62      7.57 o 
  -5  34   1       11.93       18.78      9.23 o 
  -4  34   1        6.31       -5.86      7.81 o 
  -3  34   1      173.48      183.30     12.62 o 
  -2  34   1       11.14        1.84      5.85 o 
  -1  34   1       28.01       12.49      8.26 o 
   0  34   1      104.53      119.91     11.45 o 
   1  34   1       41.28       56.47     15.37 o 
   2  34   1        0.80        1.26      5.96 o 
   3  34   1        1.67       -5.56      5.56 o 
   4  34   1       11.86       10.79      8.74 o 
  -5  35   1       13.23       21.28     12.61 o 
  -4  35   1       18.58       18.99      9.68 o 
  -3  35   1       88.01       89.03     11.58 o 
  -2  35   1       11.59        9.86      6.65 o 
  -1  35   1        6.66        8.38     14.03 o 
   0  35   1      100.41      107.82     14.76 o 
   1  35   1       45.54       47.44     18.67 o 
   2  35   1       41.18       33.01      8.71 o 
   3  35   1       38.53       40.69      9.30 o 
   4  35   1       13.50       16.05      9.68 o 
  -4  36   1        8.90        4.50      8.88 o 
  -3  36   1        2.39       15.10     10.40 o 
  -2  36   1      124.19      119.39     12.87 o 
  -1  36   1       28.51       15.47     19.49 o 
   0  36   1      520.24      593.59     42.47 o 
   1  36   1        6.31        1.19      7.75 o 
   2  36   1        2.85       18.86      7.36 o 
   3  36   1        0.14        1.96      7.22 o 
  -3  37   1        2.34        7.59      7.35 o 
  -2  37   1        3.85        0.36      6.58 o 
  -1  37   1        8.69       -4.08      7.84 o 
   0  37   1        6.11        7.45     12.74 o 
   1  37   1       13.37       12.97      9.08 o 
   2  37   1       10.03       15.46      7.54 o 
   3  37   1       39.49       33.09     23.43 o 
  -3  38   1       16.07       38.01     14.88 o 
  -2  38   1       51.62       67.16     21.43 o 
  -1  38   1      192.09      187.78     19.16 o 
   0  38   1       11.44       15.96     14.32 o 
   1  38   1       23.03       16.62     10.00 o 
   2  38   1      120.70      118.47     15.85 o 
  -2  39   1        4.58       -1.02     14.62 o 
  -1  39   1        0.33      -10.75     10.75 o 
   0  39   1       62.99       20.77     16.41 o 
 -11   0   2       16.86        2.33      8.80 o 
 -10   0   2      113.41      136.74     13.34 o 
  -9   0   2      223.93      196.15     13.98 o 
  -8   0   2       25.82       37.89      6.59 o 
  -7   0   2     2036.66     1997.23     35.71 o 
  -6   0   2      743.92      775.39     18.06 o 
  -5   0   2      723.35      685.72     15.28 o 
  -4   0   2        0.56       -1.36      1.61 o 
  -3   0   2     1867.36     1837.33     25.06 o 
  -2   0   2     2773.14     2807.83     34.10 o 
  -1   0   2      832.82      901.56     12.89 o 
   0   0   2     3422.24     3380.19     63.47 o 
   1   0   2      963.75      899.40     15.45 o 
   2   0   2      409.13      366.65     11.53 o 
   3   0   2      988.61      958.85     27.51 o 
   4   0   2     1348.54     1365.38     28.26 o 
   5   0   2        0.51        2.22      3.63 o 
   6   0   2     1465.15     1376.71     57.50 o 
   7   0   2        9.52       -2.96      6.23 o 
   8   0   2        0.85       -0.67      7.36 o 
   9   0   2       62.44       50.91     17.03 o 
 -11   1   2        8.20        4.43     11.68 o 
 -10   1   2        0.06        1.77      3.60 o 
  -9   1   2        8.89       19.77      4.50 o 
  -8   1   2       25.27       19.18      3.65 o 
  -7   1   2        7.94        7.41      1.88 o 
  -6   1   2        2.33        4.21      1.76 o 
  -5   1   2      163.63      141.37      3.82 o 
  -4   1   2      437.03      487.21      8.44 o 
  -3   1   2      422.79      434.83      5.62 o 
  -2   1   2      985.99     1036.48     13.11 o 
  -1   1   2       74.01       71.62      1.68 o 
   0   1   2      536.38      559.98     11.82 o 
   1   1   2      339.16      332.18      5.42 o 
   2   1   2        0.29       -0.65      1.13 o 
   3   1   2        0.00        2.84      1.80 o 
   4   1   2       62.98       55.79      4.03 o 
   5   1   2       22.01       13.72      3.82 o 
   6   1   2       89.06       74.97     10.23 o 
   7   1   2       22.96       11.66      6.37 o 
   8   1   2       85.41       76.61     13.12 o 
   9   1   2        0.73        3.72      7.82 o 
 -11   2   2      106.03      146.46     18.82 o 
 -10   2   2       89.95      107.43      8.70 o 
  -9   2   2      104.22      100.15      7.77 o 
  -8   2   2        7.96        8.92      3.26 o 
  -7   2   2      508.23      491.23      9.77 o 
  -6   2   2      810.12      779.08     11.31 o 
  -5   2   2      558.92      513.29      8.44 o 
  -4   2   2       14.79        6.41      1.20 o 
  -3   2   2     1042.38     1030.69     11.94 o 
  -2   2   2     7269.67     7303.83     57.17 o 
  -1   2   2     4970.54     5300.02     45.43 o 
   0   2   2     3752.69     3842.03     49.59 o 
   1   2   2      133.29      128.86      2.97 o 
   2   2   2      171.16      192.29      4.83 o 
   3   2   2     2245.51     2177.55     26.45 o 
   4   2   2      430.86      445.33      9.98 o 
   5   2   2       77.38       60.38      6.55 o 
   6   2   2      802.58      754.95     28.19 o 
   7   2   2       36.04       29.12      7.88 o 
   8   2   2      284.32      318.73     22.60 o 
   9   2   2       63.96       31.80     18.56 o 
 -11   3   2      173.22      169.08     25.69 o 
 -10   3   2       10.76       10.14      5.84 o 
  -9   3   2       50.66       51.37      6.14 o 
  -8   3   2       14.61       10.81      3.22 o 
  -7   3   2      157.55      142.65      5.54 o 
  -6   3   2        2.50        4.33      1.44 o 
  -5   3   2     1052.39     1064.74     13.75 o 
  -4   3   2      487.19      510.15      8.36 o 
  -3   3   2      837.72      886.34      8.84 o 
  -2   3   2       18.38       15.96      0.92 o 
  -1   3   2      399.93      429.51      6.44 o 
   0   3   2     1187.98     1156.87     20.34 o 
   1   3   2     2114.22     2255.07     22.40 o 
   2   3   2      378.07      379.62      6.58 o 
   3   3   2        3.87        0.99      1.56 o 
   4   3   2        4.39        4.11      2.01 o 
   5   3   2       83.38       66.56      6.88 o 
   6   3   2      517.26      497.62     32.77 o 
   7   3   2       68.76       77.27     16.35 o 
   8   3   2      131.61      148.49     16.74 o 
   9   3   2        7.31        1.99      6.41 o 
 -11   4   2       25.09       28.68     14.74 o 
 -10   4   2        9.13        7.31      5.88 o 
  -9   4   2       38.94       48.69      5.67 o 
  -8   4   2       19.24       25.47      4.52 o 
  -7   4   2       73.24       67.26      5.39 o 
  -6   4   2      318.22      329.56      9.15 o 
  -5   4   2     1245.18     1178.51     15.89 o 
  -4   4   2      137.70      169.52      4.26 o 
  -3   4   2      140.26      164.95      2.80 o 
  -2   4   2     1910.72     1937.81     15.32 o 
  -1   4   2      109.55      124.15      3.34 o 
   0   4   2      753.63      844.64     12.02 o 
   1   4   2      698.94      724.19     11.21 o 
   2   4   2        2.54        3.59      1.34 o 
   3   4   2     1379.80     1428.81     20.61 o 
   4   4   2      414.82      390.70      9.30 o 
   5   4   2        0.10        3.38      3.27 o 
   6   4   2      128.22      132.63     19.65 o 
   7   4   2       20.63       21.21     11.41 o 
   8   4   2        9.94        8.88     12.66 o 
   9   4   2      208.39      226.72     17.57 o 
 -11   5   2       12.96       -1.06      7.15 o 
 -10   5   2       14.42        5.79      6.23 o 
  -9   5   2       25.86       25.36      4.88 o 
  -8   5   2      157.77      161.56      8.25 o 
  -7   5   2       19.84       23.06      3.64 o 
  -6   5   2      409.03      376.69      8.62 o 
  -5   5   2      328.38      342.41      7.00 o 
  -4   5   2        1.03        1.12      1.02 o 
  -3   5   2       52.91       55.39      1.59 o 
  -2   5   2      590.00      670.14      5.90 o 
  -1   5   2     2111.51     2204.66     36.33 o 
   0   5   2     2392.25     2490.80     42.02 o 
   1   5   2      985.80      960.30     10.60 o 
   2   5   2      182.35      184.39      6.39 o 
   3   5   2      108.11      128.55      7.33 o 
   4   5   2       23.09       16.34      3.22 o 
   5   5   2        0.52       -1.02      2.84 o 
   6   5   2      202.10      227.10     12.58 o 
   7   5   2       19.68       22.53      7.98 o 
   8   5   2       59.79       83.27     13.35 o 
   9   5   2       38.25       34.90      8.38 o 
 -11   6   2       36.29        8.63      7.73 o 
 -10   6   2        7.76        6.79     13.95 o 
  -9   6   2       10.19       10.10      4.07 o 
  -8   6   2       16.86       13.28      2.95 o 
  -7   6   2        8.38        7.01      2.80 o 
  -6   6   2      411.88      385.86      8.22 o 
  -5   6   2      644.60      596.85      9.14 o 
  -4   6   2        0.47       -0.05      0.91 o 
  -3   6   2       98.81       94.51      2.21 o 
  -2   6   2      267.26      289.84      3.36 o 
  -1   6   2      778.09      814.25      8.88 o 
   0   6   2      674.87      752.14     10.52 o 
   1   6   2      164.08      168.94      3.60 o 
   2   6   2     2257.90     2526.67     28.82 o 
   3   6   2      444.88      467.98      8.26 o 
   4   6   2      826.67      789.74     21.19 o 
   5   6   2      203.59      145.66     19.37 o 
   6   6   2       27.58       17.08      4.98 o 
   7   6   2       69.76       52.14     10.09 o 
   8   6   2      210.76      210.61     19.21 o 
   9   6   2        8.88        9.95      6.26 o 
 -10   7   2        0.12        6.06      5.61 o 
  -9   7   2       57.01       58.06      6.90 o 
  -8   7   2       18.24       21.58      4.29 o 
  -7   7   2       57.42       52.42      4.53 o 
  -6   7   2      253.13      236.52      6.06 o 
  -5   7   2      176.75      148.57      4.43 o 
  -4   7   2      109.78      127.59      2.99 o 
  -3   7   2     1600.70     1774.09     16.47 o 
  -2   7   2      947.54      965.43      7.93 o 
  -1   7   2     4331.48     4770.93     37.19 o 
   0   7   2     2136.45     2287.61     21.93 o 
   1   7   2     1674.65     1827.96     18.17 o 
   2   7   2       30.15       27.92      4.20 o 
   3   7   2       12.56       13.96      1.53 o 
   4   7   2       25.65       20.90      3.95 o 
   5   7   2      568.63      493.89     16.67 o 
   6   7   2        0.04        1.02      3.23 o 
   7   7   2       10.61        7.93      6.16 o 
   8   7   2       51.93       49.37     11.08 o 
   9   7   2        7.16        3.84      5.76 o 
 -10   8   2        0.02       -9.16      9.16 o 
  -9   8   2       22.62       21.57      4.93 o 
  -8   8   2      295.26      304.51     11.94 o 
  -7   8   2       61.66       61.12      6.22 o 
  -6   8   2      421.30      415.49      8.17 o 
  -5   8   2      455.38      458.10      7.93 o 
  -4   8   2      414.33      398.23      4.53 o 
  -3   8   2     1663.66     1795.81     16.61 o 
  -2   8   2        8.64       21.14      1.03 o 
  -1   8   2      788.85      941.71      9.35 o 
   0   8   2       32.16       37.29      1.87 o 
   1   8   2     2190.19     2283.95     25.56 o 
   2   8   2     1183.58     1143.28     14.46 o 
   3   8   2      443.97      428.41      6.62 o 
   4   8   2      275.15      260.81     10.06 o 
   5   8   2       12.15        2.56      3.37 o 
   6   8   2       29.13       31.98      8.74 o 
   7   8   2       85.22       69.54     17.26 o 
   8   8   2       28.27       31.43     11.11 o 
   9   8   2       65.42       33.41      8.41 o 
 -10   9   2       27.12       15.48      9.46 o 
  -9   9   2        1.76        0.03      5.22 o 
  -8   9   2        6.13        7.08      5.03 o 
  -7   9   2      108.71       94.16      7.03 o 
  -6   9   2      385.25      361.18      8.96 o 
  -5   9   2     1339.14     1274.13     17.61 o 
  -4   9   2      133.05      163.99      3.14 o 
  -3   9   2      380.16      424.02      6.44 o 
  -2   9   2     2239.71     2511.07     20.15 o 
  -1   9   2      949.64     1027.06     10.21 o 
   0   9   2      146.58      180.31      4.75 o 
   1   9   2      446.13      489.17      7.52 o 
   2   9   2     3600.61     3942.02     44.75 o 
   3   9   2       68.93       89.28      3.38 o 
   4   9   2      939.18      881.74     19.73 o 
   5   9   2       65.81       75.65      7.76 o 
   6   9   2        0.00        6.46      4.95 o 
   7   9   2        0.01        8.34      6.19 o 
   8   9   2       95.57       99.76     13.16 o 
   9   9   2        4.39        2.40      6.70 o 
 -10  10   2      369.69      387.12     21.50 o 
  -9  10   2      276.61      295.26     22.10 o 
  -8  10   2       85.94       87.62      7.61 o 
  -7  10   2      196.54      212.04      9.77 o 
  -6  10   2      670.37      648.74     13.59 o 
  -5  10   2       99.61      103.24      2.87 o 
  -4  10   2     1498.58     1516.89     15.42 o 
  -3  10   2     1363.21     1301.27     14.07 o 
  -2  10   2      989.72      935.11      8.60 o 
  -1  10   2     8150.76     8390.70     58.44 o 
   0  10   2      158.80      139.36      3.31 o 
   1  10   2        6.67       16.49      1.61 o 
   2  10   2     2230.96     2236.97     23.79 o 
   3  10   2      387.84      384.83      8.07 o 
   4  10   2        8.94        5.57      3.25 o 
   5  10   2      554.33      543.27     18.11 o 
   6  10   2       42.99       38.41      6.70 o 
   7  10   2      749.05      805.56     26.02 o 
   8  10   2      184.12      192.95     15.53 o 
   9  10   2        1.40        3.85      7.88 o 
 -10  11   2       53.11       60.26     12.90 o 
  -9  11   2        7.80        3.65      6.92 o 
  -8  11   2       11.56       21.47      4.86 o 
  -7  11   2       77.31       63.24      6.16 o 
  -6  11   2        6.79        5.89      2.54 o 
  -5  11   2      291.94      281.13      9.21 o 
  -4  11   2      453.89      451.95      7.06 o 
  -3  11   2      411.45      454.36      7.56 o 
  -2  11   2      931.16     1106.06     11.46 o 
  -1  11   2     2604.30     2804.20     22.19 o 
   0  11   2      479.14      533.23      7.15 o 
   1  11   2     2907.85     3167.73     28.32 o 
   2  11   2      276.72      296.94      6.35 o 
   3  11   2      299.04      272.69      8.06 o 
   4  11   2      227.59      216.87      9.12 o 
   5  11   2        5.50        5.54      3.67 o 
   6  11   2       36.50       28.12      6.10 o 
   7  11   2       35.21       39.12      7.75 o 
   8  11   2      136.20      138.54     17.34 o 
   9  11   2       24.33       23.45      9.60 o 
 -10  12   2       24.81       27.40      8.24 o 
  -9  12   2      130.83      146.61     14.30 o 
  -8  12   2       64.10       84.98      9.28 o 
  -7  12   2      543.52      535.43     14.99 o 
  -6  12   2       35.78       39.84      4.65 o 
  -5  12   2     1498.44     1508.70     19.56 o 
  -4  12   2       62.63       38.91      2.40 o 
  -3  12   2     1579.32     1602.67     17.03 o 
  -2  12   2     2081.72     2105.43     19.15 o 
  -1  12   2     1209.10     1171.37     12.27 o 
   0  12   2      316.49      287.35      5.14 o 
   1  12   2      678.13      669.78      9.14 o 
   2  12   2     4704.58     4898.34     49.37 o 
   3  12   2       91.28       91.52      5.16 o 
   4  12   2     1805.36     1804.75     28.63 o 
   5  12   2       35.48       53.28      7.10 o 
   6  12   2      234.42      241.47     14.32 o 
   7  12   2      584.27      603.23     21.78 o 
   8  12   2      249.24      266.61     22.75 o 
   9  12   2        5.42       -0.24      6.64 o 
 -10  13   2      191.31      209.76     17.70 o 
  -9  13   2       16.82       20.00      7.36 o 
  -8  13   2        1.31        4.82      3.58 o 
  -7  13   2      329.89      355.93     12.26 o 
  -6  13   2       41.56       33.82      6.52 o 
  -5  13   2        0.08        0.64      1.77 o 
  -4  13   2     1713.38     1741.80     19.27 o 
  -3  13   2      237.85      245.81      5.42 o 
  -2  13   2       64.22       74.49      3.21 o 
  -1  13   2     2384.44     2537.11     23.71 o 
   0  13   2      872.83      911.15     10.64 o 
   1  13   2       15.97       19.04      2.09 o 
   2  13   2        9.70       11.90      1.90 o 
   3  13   2       76.78       74.18      4.90 o 
   4  13   2      281.35      259.34     10.15 o 
   5  13   2        7.30       12.27      4.36 o 
   6  13   2       76.47       68.07      9.13 o 
   7  13   2       49.27       47.38      8.44 o 
   8  13   2        0.52       -4.11      5.98 o 
   9  13   2        1.69        2.91      7.04 o 
 -10  14   2        0.15       14.47      7.60 o 
  -9  14   2       70.25       59.59      9.98 o 
  -8  14   2      193.41      205.89     11.50 o 
  -7  14   2       11.99       15.90      3.98 o 
  -6  14   2      639.85      586.88     17.62 o 
  -5  14   2      242.68      248.53      6.57 o 
  -4  14   2      277.27      256.32      6.95 o 
  -3  14   2     1185.19     1215.14     14.50 o 
  -2  14   2      252.01      235.49      4.72 o 
  -1  14   2      414.86      496.66      7.17 o 
   0  14   2      452.03      449.20      7.96 o 
   1  14   2      403.62      423.15      6.50 o 
   2  14   2      595.00      557.77     10.14 o 
   3  14   2     1349.46     1275.34     33.36 o 
   4  14   2       39.35       31.08      4.08 o 
   5  14   2       50.63       54.75      9.23 o 
   6  14   2       51.33       49.27      6.76 o 
   7  14   2       11.93        9.11      5.96 o 
   8  14   2       48.03       30.60     10.04 o 
   9  14   2        1.21        8.11      8.23 o 
 -10  15   2        6.62        1.96      6.29 o 
  -9  15   2      101.61      106.56     13.19 o 
  -8  15   2      170.44      168.02     11.65 o 
  -7  15   2      761.89      787.03     19.14 o 
  -6  15   2        3.21        4.33      2.94 o 
  -5  15   2       41.87       44.04      4.55 o 
  -4  15   2        0.14        1.99      1.81 o 
  -3  15   2      245.65      257.04      6.38 o 
  -2  15   2       10.14       10.34      1.51 o 
  -1  15   2      304.53      294.04      5.30 o 
   0  15   2      194.46      195.83      4.80 o 
   1  15   2        1.96        1.48      1.07 o 
   2  15   2      124.34      105.05      4.31 o 
   3  15   2      197.64      201.51      6.99 o 
   4  15   2      498.89      486.62     11.75 o 
   5  15   2      143.78      136.76      9.07 o 
   6  15   2        8.45        7.79      4.87 o 
   7  15   2       64.09       72.18     10.08 o 
   8  15   2        0.09        4.54      7.87 o 
 -10  16   2      237.78      260.84     22.19 o 
  -9  16   2        1.02       16.50      7.62 o 
  -8  16   2       15.07        8.03      5.48 o 
  -7  16   2        2.68        3.04      3.18 o 
  -6  16   2       11.12       10.68      3.95 o 
  -5  16   2       16.03       16.06      2.81 o 
  -4  16   2      124.17      124.04      5.85 o 
  -3  16   2        4.66        2.73      1.73 o 
  -2  16   2      194.53      196.20      5.01 o 
  -1  16   2      339.09      363.54      6.40 o 
   0  16   2        0.02       -0.01      1.11 o 
   1  16   2       12.20       15.61      2.10 o 
   2  16   2        3.40        3.52      1.59 o 
   3  16   2      354.46      345.04      8.94 o 
   4  16   2      207.73      189.76      7.79 o 
   5  16   2       11.33       18.22      5.39 o 
   6  16   2        0.68       -0.08      3.96 o 
   7  16   2      151.42      146.09     13.67 o 
   8  16   2       16.19       14.83     11.19 o 
 -10  17   2        0.33       -7.21      7.21 o 
  -9  17   2       43.27       43.04      9.85 o 
  -8  17   2       68.23       62.90      9.83 o 
  -7  17   2        0.15        0.31      3.43 o 
  -6  17   2        0.17       -1.74      3.02 o 
  -5  17   2        0.16       -2.01      2.01 o 
  -4  17   2      123.21      113.61      5.78 o 
  -3  17   2      258.65      283.75      9.04 o 
  -2  17   2       62.41       63.50      3.47 o 
  -1  17   2      255.32      253.35      6.14 o 
   0  17   2      322.92      335.91      8.48 o 
   1  17   2       46.61       44.52      2.94 o 
   2  17   2      539.84      534.94     11.18 o 
   3  17   2        0.03        0.37      2.03 o 
   4  17   2       60.50       54.82      5.67 o 
   5  17   2       64.96       47.09      8.73 o 
   6  17   2       94.76       87.80     11.98 o 
   7  17   2       22.13       36.29      9.30 o 
   8  17   2        4.37        1.52      8.02 o 
  -9  18   2        3.12        9.89      6.71 o 
  -8  18   2        5.77       -1.46      5.82 o 
  -7  18   2       84.68       84.96      8.59 o 
  -6  18   2        0.10       -0.67      2.34 o 
  -5  18   2      286.77      294.16     10.89 o 
  -4  18   2        9.62        7.53      2.48 o 
  -3  18   2       19.75       17.52      3.63 o 
  -2  18   2      115.12      115.34      4.88 o 
  -1  18   2      167.02      168.70      5.23 o 
   0  18   2       76.46       73.63      3.65 o 
   1  18   2       47.34       55.51      3.29 o 
   2  18   2       74.20       70.13      4.26 o 
   3  18   2        2.73        1.06      2.13 o 
   4  18   2       41.03       44.62      5.37 o 
   5  18   2       23.44       16.72      3.45 o 
   6  18   2        3.42        7.89      5.30 o 
   7  18   2        7.60        0.77      5.03 o 
   8  18   2        5.79       -2.17      6.63 o 
  -9  19   2        3.02       11.36      8.66 o 
  -8  19   2       21.52       24.90      7.64 o 
  -7  19   2       19.39       15.25      5.64 o 
  -6  19   2       22.04       29.21      5.91 o 
  -5  19   2       23.17       22.06      5.90 o 
  -4  19   2      109.78      109.40      6.03 o 
  -3  19   2       10.62       13.66      2.85 o 
  -2  19   2       16.83       14.07      2.57 o 
  -1  19   2      397.98      426.68     10.59 o 
   0  19   2        2.98        7.95      2.75 o 
   1  19   2      149.89      148.53      5.27 o 
   2  19   2       68.40       84.71      4.61 o 
   3  19   2       10.67       14.13      3.17 o 
   4  19   2       26.73       27.42      4.68 o 
   5  19   2        8.12       11.16      3.61 o 
   6  19   2       34.11       31.12      7.65 o 
   7  19   2       67.82       63.33     10.36 o 
   8  19   2       21.29        8.86      7.30 o 
  -9  20   2        1.96        8.00      8.62 o 
  -8  20   2       45.68       51.01     11.70 o 
  -7  20   2      180.45      179.25     13.60 o 
  -6  20   2      230.58      247.41     11.23 o 
  -5  20   2      318.06      344.68     15.90 o 
  -4  20   2       17.86       18.05      3.44 o 
  -3  20   2      110.91      121.05      6.20 o 
  -2  20   2      796.83      806.04     14.27 o 
  -1  20   2      414.60      376.52     14.38 o 
   0  20   2      366.10      367.24     13.56 o 
   1  20   2      158.37      173.87      7.16 o 
   2  20   2      227.72      235.55      7.75 o 
   3  20   2      538.51      564.78     14.05 o 
   4  20   2      162.85      151.45      8.81 o 
   5  20   2      292.67      300.95     11.22 o 
   6  20   2       53.84       54.31     17.75 o 
   7  20   2       72.97       49.69     11.40 o 
   8  20   2       49.22       58.16     12.84 o 
  -9  21   2       91.44       64.75     13.71 o 
  -8  21   2        4.65       15.05      8.43 o 
  -7  21   2       14.36       11.74      7.40 o 
  -6  21   2        0.37       -2.62      2.62 o 
  -5  21   2       81.67       84.80      7.26 o 
  -4  21   2        0.55        1.19      2.57 o 
  -3  21   2        3.14        2.44      2.78 o 
  -2  21   2       65.30       59.51      4.43 o 
  -1  21   2      295.08      278.99     16.17 o 
   0  21   2      429.73      433.95     11.07 o 
   1  21   2      170.30      167.92      8.45 o 
   2  21   2      114.74      128.38      6.86 o 
   3  21   2       20.90       11.19      3.23 o 
   4  21   2       33.28       33.71      5.25 o 
   5  21   2        0.33        2.21      3.73 o 
   6  21   2       10.76       16.44      6.60 o 
   7  21   2        2.06        1.84      5.54 o 
   8  21   2       37.87       32.74     12.14 o 
  -9  22   2        1.34        1.39      7.31 o 
  -8  22   2      213.61      225.05     22.22 o 
  -7  22   2      267.00      278.99     22.27 o 
  -6  22   2      114.54      110.56      8.58 o 
  -5  22   2      224.82      239.60     11.05 o 
  -4  22   2      130.29      142.09      8.90 o 
  -3  22   2      123.75      114.96      7.27 o 
  -2  22   2     1261.65     1223.92     19.15 o 
  -1  22   2      632.43      604.68     13.59 o 
   0  22   2      160.52      161.10      7.14 o 
   1  22   2      483.14      472.39     13.52 o 
   2  22   2      267.20      250.12     14.28 o 
   3  22   2       97.60      106.58      8.84 o 
   4  22   2      147.27      170.72      9.76 o 
   5  22   2      488.36      499.00     15.54 o 
   6  22   2       33.56       24.38      7.48 o 
   7  22   2      156.46      164.40     15.59 o 
  -9  23   2        4.52       -0.85     10.52 o 
  -8  23   2       12.22        6.26      7.84 o 
  -7  23   2       15.13       15.36      8.25 o 
  -6  23   2        2.67        0.06      3.40 o 
  -5  23   2       58.02       57.73      6.85 o 
  -4  23   2       33.58       37.81      5.58 o 
  -3  23   2        0.03       -2.46      2.46 o 
  -2  23   2      213.28      201.89      7.45 o 
  -1  23   2       86.43       92.16      6.00 o 
   0  23   2        1.45       -2.76      2.76 o 
   1  23   2        0.59        7.15      3.45 o 
   2  23   2        0.59        4.98      4.37 o 
   3  23   2        3.86        6.24      3.55 o 
   4  23   2       25.41       13.10      4.43 o 
   5  23   2        2.28        4.90      3.88 o 
   6  23   2       38.56       58.04     13.34 o 
   7  23   2       38.51       30.50     10.08 o 
  -8  24   2       52.50       60.47     14.02 o 
  -7  24   2       60.40       68.11     25.66 o 
  -6  24   2      357.48      384.46     15.83 o 
  -5  24   2      124.12      114.82      8.83 o 
  -4  24   2      308.04      317.40     12.71 o 
  -3  24   2        4.73        3.90      3.18 o 
  -2  24   2      743.76      718.79     15.60 o 
  -1  24   2      768.33      734.99     15.83 o 
   0  24   2        0.13        1.13      3.20 o 
   1  24   2      186.34      182.27      9.12 o 
   2  24   2      146.30      155.52     10.56 o 
   3  24   2      361.67      393.05     19.75 o 
   4  24   2       31.66       38.42      5.95 o 
   5  24   2       58.82       62.25      7.02 o 
   6  24   2        1.61        4.90      5.61 o 
   7  24   2      119.68      148.25     15.47 o 
  -8  25   2       24.72       17.43      9.35 o 
  -7  25   2      151.58      147.19     18.34 o 
  -6  25   2        3.62        7.19      4.24 o 
  -5  25   2      108.03      105.63     16.30 o 
  -4  25   2       11.81        2.29      7.89 o 
  -3  25   2       89.10       85.74      7.08 o 
  -2  25   2       12.94        8.42      2.54 o 
  -1  25   2       47.95       53.38      5.96 o 
   0  25   2       12.88       14.64      4.21 o 
   1  25   2       80.86       69.88      7.79 o 
   2  25   2       46.94       71.40     13.47 o 
   3  25   2      189.19      197.47     14.88 o 
   4  25   2        3.50        2.38      5.71 o 
   5  25   2        0.01       -0.18      4.09 o 
   6  25   2       46.55       40.11      8.89 o 
   7  25   2        5.47       13.66      7.18 o 
  -8  26   2       14.23       21.69     10.95 o 
  -7  26   2        2.54        1.97      6.56 o 
  -6  26   2      475.32      482.82     19.07 o 
  -5  26   2        3.16       -2.18      3.77 o 
  -4  26   2       71.65       72.10     14.05 o 
  -3  26   2       38.81       39.59      5.34 o 
  -2  26   2       51.25       49.35      4.82 o 
  -1  26   2       47.45       46.72      6.68 o 
   0  26   2       22.76       22.13      5.50 o 
   1  26   2      202.65      199.07     11.97 o 
   2  26   2       97.13      106.05      9.65 o 
   3  26   2      270.88      259.03     17.22 o 
   4  26   2      108.73      104.16     12.26 o 
   5  26   2       38.20       31.21      6.23 o 
   6  26   2       42.85       41.38     16.92 o 
   7  26   2       11.95        1.91      8.17 o 
  -8  27   2       12.76       10.34     12.42 o 
  -7  27   2       30.08       26.54     16.45 o 
  -6  27   2      285.14      284.46     31.30 o 
  -5  27   2       67.60       66.79      7.80 o 
  -4  27   2      264.22      262.13     12.89 o 
  -3  27   2       81.06       72.92      6.82 o 
  -2  27   2      180.94      183.96     10.29 o 
  -1  27   2        9.17       16.62      5.08 o 
   0  27   2      858.15      884.54     24.31 o 
   1  27   2       62.19       58.24      8.03 o 
   2  27   2        4.81        6.70      6.12 o 
   3  27   2       17.98       14.31      7.50 o 
   4  27   2      274.22      312.64     19.54 o 
   5  27   2        6.08        1.91      6.20 o 
   6  27   2       15.07       18.18      7.89 o 
  -8  28   2        0.02       11.36     12.29 o 
  -7  28   2       59.98       78.45     15.46 o 
  -6  28   2      139.25      119.00     11.75 o 
  -5  28   2        2.65        3.17      4.52 o 
  -4  28   2        9.06        9.47      4.82 o 
  -3  28   2       14.90       18.68      5.33 o 
  -2  28   2       25.25       30.42     10.00 o 
  -1  28   2      402.62      395.02     15.66 o 
   0  28   2      135.88      135.85     10.38 o 
   1  28   2        0.87        0.87      4.23 o 
   2  28   2       67.57       73.57      8.99 o 
   3  28   2      853.69      828.00     31.44 o 
   4  28   2      246.89      281.84     18.75 o 
   5  28   2        0.16        0.48      6.50 o 
   6  28   2        0.93       -2.11     12.28 o 
  -7  29   2       13.87       -4.09      7.73 o 
  -6  29   2        0.12        1.05      7.10 o 
  -5  29   2      116.94      124.93     10.32 o 
  -4  29   2        2.07       -0.49      4.26 o 
  -3  29   2      174.26      165.96     10.84 o 
  -2  29   2      365.42      363.06     16.60 o 
  -1  29   2      603.79      554.38     20.10 o 
   0  29   2      366.79      344.66     15.83 o 
   1  29   2        8.28       12.73      5.34 o 
   2  29   2       17.54       30.93      6.88 o 
   3  29   2        0.01        8.95      7.23 o 
   4  29   2        4.42        8.57      7.26 o 
   5  29   2       37.68       29.05      9.05 o 
   6  29   2        2.63        0.00     11.86 o 
  -7  30   2       31.23       34.36     11.84 o 
  -6  30   2        7.55        4.36      6.31 o 
  -5  30   2       87.12       96.56      9.80 o 
  -4  30   2        0.10        1.02      5.27 o 
  -3  30   2      163.96      173.00     11.28 o 
  -2  30   2      157.02      174.74     12.81 o 
  -1  30   2        8.20       13.81      5.49 o 
   0  30   2      136.39      166.60     13.45 o 
   1  30   2      140.28      122.36     11.20 o 
   2  30   2       19.83       25.27      6.99 o 
   3  30   2       21.18       31.63      9.11 o 
   4  30   2      102.77      111.48     22.66 o 
   5  30   2       21.91       18.55      8.41 o 
  -7  31   2       48.72       81.10     21.38 o 
  -6  31   2       69.16       68.75      9.86 o 
  -5  31   2       73.49       74.43     14.15 o 
  -4  31   2        7.45        7.19      6.03 o 
  -3  31   2      209.54      227.64     12.92 o 
  -2  31   2        1.53       -4.34      4.34 o 
  -1  31   2       20.30       20.07      6.26 o 
   0  31   2        5.09        5.20      6.83 o 
   1  31   2        3.37        3.44      5.19 o 
   2  31   2       77.37       59.54     11.80 o 
   3  31   2       20.09       12.35      8.07 o 
   4  31   2       33.55       30.57     17.70 o 
   5  31   2        0.09        1.05      8.87 o 
  -6  32   2      135.10      154.43     15.68 o 
  -5  32   2        6.59       -5.79      6.59 o 
  -4  32   2      161.54      182.56     24.59 o 
  -3  32   2       11.63       14.86      5.86 o 
  -2  32   2      189.26      207.63     18.30 o 
  -1  32   2      487.40      457.78     29.60 o 
   0  32   2        0.04        5.37      6.35 o 
   1  32   2       23.81       25.24      7.07 o 
   2  32   2       56.13       60.18     14.02 o 
   3  32   2       48.53       46.84     10.92 o 
   4  32   2        3.62       10.00      8.08 o 
   5  32   2       12.62        9.13     10.02 o 
  -6  33   2       76.43       73.68     15.20 o 
  -5  33   2       35.53       50.35     18.42 o 
  -4  33   2        1.04        1.37      6.08 o 
  -3  33   2       42.62       49.21     12.43 o 
  -2  33   2        0.05       -5.06      5.06 o 
  -1  33   2       19.24       14.30      6.09 o 
   0  33   2      252.42      256.32     18.66 o 
   1  33   2        0.01       -5.69      5.69 o 
   2  33   2       28.24       31.44     11.38 o 
   3  33   2        0.96        2.25      7.31 o 
   4  33   2       18.70       10.94      8.20 o 
  -5  34   2        1.98        8.57      8.29 o 
  -4  34   2      123.80      142.54     14.44 o 
  -3  34   2      120.25      113.17     19.12 o 
  -2  34   2       31.96       45.75     15.73 o 
  -1  34   2       28.13       36.72     10.36 o 
   0  34   2       40.39       39.60      9.76 o 
   1  34   2      134.86      156.11     16.20 o 
   2  34   2       38.01       34.19      8.44 o 
   3  34   2      465.72      503.09     26.86 o 
   4  34   2        3.01       -8.89      8.89 o 
  -5  35   2        6.48       20.01      9.54 o 
  -4  35   2       33.47       18.51      9.81 o 
  -3  35   2        9.85        0.19      6.47 o 
  -2  35   2        2.16       -2.58      7.31 o 
  -1  35   2        0.75       11.32     12.07 o 
   0  35   2        1.29       -1.68      7.24 o 
   1  35   2        0.00        5.67      6.25 o 
   2  35   2       11.24        0.48      6.35 o 
   3  35   2        0.02       13.35      9.05 o 
  -4  36   2        8.19       12.36      9.65 o 
  -3  36   2       54.74       63.24     10.69 o 
  -2  36   2      151.94      184.24     39.15 o 
  -1  36   2       13.40        1.02     10.10 o 
   0  36   2       38.46       22.43      9.04 o 
   1  36   2       66.21       77.03     13.88 o 
   2  36   2       35.32       48.98      9.99 o 
   3  36   2       90.92       88.51     23.42 o 
  -4  37   2        0.29       -5.17     11.12 o 
  -3  37   2       11.63        4.62      8.82 o 
  -2  37   2       22.02       21.19      9.69 o 
  -1  37   2       10.05        8.95     12.02 o 
   0  37   2       13.23       26.85     10.94 o 
   1  37   2        0.01       15.18     14.84 o 
   2  37   2        1.43       -3.26      6.87 o 
  -3  38   2        0.92        2.86      7.15 o 
  -2  38   2       56.64       56.68     19.37 o 
  -1  38   2        1.13      -10.62     10.62 o 
   0  38   2       18.62       58.57     19.45 o 
   1  38   2       15.93       -4.20     11.06 o 
 -11   1   3      122.02      136.15     10.93 o 
 -10   1   3       46.41       36.99      5.83 o 
  -9   1   3       12.08       14.33      4.08 o 
  -8   1   3      175.70      175.04      8.41 o 
  -7   1   3      126.71      112.07      5.13 o 
  -6   1   3       13.79       12.23      1.59 o 
  -5   1   3      336.44      335.64      5.93 o 
  -4   1   3      205.48      247.34      4.63 o 
  -3   1   3       33.33       37.50      1.55 o 
  -2   1   3        0.73       -0.34      0.52 o 
  -1   1   3      700.71      742.14      6.70 o 
   0   1   3      589.32      610.09      8.28 o 
   1   1   3      345.59      388.38      6.05 o 
   2   1   3        9.39       12.24      1.54 o 
   3   1   3       18.27       21.16      2.52 o 
   4   1   3      663.40      654.07     17.61 o 
   5   1   3       17.12       23.04      6.30 o 
   6   1   3       15.38       17.18      6.84 o 
   7   1   3      275.88      243.60     19.13 o 
   8   1   3       30.91       49.07     11.33 o 
   9   1   3       20.88       11.73      8.14 o 
 -11   2   3        9.67       22.92      5.85 o 
 -10   2   3       21.42       21.13      6.12 o 
  -9   2   3        0.97       -1.43      3.00 o 
  -8   2   3      353.96      386.36     11.59 o 
  -7   2   3       26.38       21.86      2.28 o 
  -6   2   3     2423.41     2302.00     22.17 o 
  -5   2   3       66.45       63.44      2.80 o 
  -4   2   3     1781.01     1776.58     18.48 o 
  -3   2   3     1365.58     1511.73     13.27 o 
  -2   2   3       29.99       49.33      1.70 o 
  -1   2   3      723.45      708.37      7.25 o 
   0   2   3     1245.22     1237.43     12.43 o 
   1   2   3      108.81      122.81      3.31 o 
   2   2   3     1489.40     1455.02     21.66 o 
   3   2   3      656.01      608.18     13.07 o 
   4   2   3       65.43       65.69      6.31 o 
   5   2   3      403.21      406.98     42.83 o 
   6   2   3        3.37        4.61      5.37 o 
   7   2   3      121.46      107.99     15.71 o 
   8   2   3        2.09        1.65      6.26 o 
   9   2   3       80.44       66.14     25.26 o 
 -11   3   3        0.54        6.88      7.00 o 
 -10   3   3       18.47       25.14      8.63 o 
  -9   3   3      125.52      136.96      8.49 o 
  -8   3   3      100.71       89.01      6.53 o 
  -7   3   3        1.16       -0.86      1.31 o 
  -6   3   3     2726.02     2654.46     27.50 o 
  -5   3   3      541.07      491.27      7.42 o 
  -4   3   3       35.18       50.37      2.27 o 
  -3   3   3      343.43      357.37      4.24 o 
  -2   3   3       89.60       90.99      2.36 o 
  -1   3   3      126.41      139.43      2.72 o 
   0   3   3     1297.60     1462.91     14.27 o 
   1   3   3       49.12       61.04      3.31 o 
   2   3   3      192.41      191.37      5.34 o 
   3   3   3       20.27       12.98      2.83 o 
   4   3   3       12.11       12.51      2.95 o 
   5   3   3      126.73      135.55     19.03 o 
   6   3   3       32.15       31.21      7.98 o 
   7   3   3      101.75       76.43     17.33 o 
   8   3   3       39.61       50.36     11.59 o 
   9   3   3        2.93        2.42      7.67 o 
 -11   4   3      127.93      140.18     25.41 o 
 -10   4   3       74.51       67.84      7.76 o 
  -9   4   3      461.82      501.29     18.02 o 
  -8   4   3      293.89      253.13     11.57 o 
  -7   4   3        3.27        0.62      1.94 o 
  -6   4   3      461.30      431.75      7.27 o 
  -5   4   3      232.93      246.06      4.99 o 
  -4   4   3     1105.83     1065.14     14.85 o 
  -3   4   3      495.44      713.07      8.53 o 
  -2   4   3     2276.51     2234.79     18.95 o 
  -1   4   3     2730.62     2700.83     22.48 o 
   0   4   3     3810.73     3907.54     40.97 o 
   1   4   3       12.63       29.81      2.01 o 
   2   4   3      607.12      627.35     10.56 o 
   3   4   3       53.44       64.05      4.69 o 
   4   4   3      432.84      403.71     13.92 o 
   5   4   3      356.96      327.44     17.51 o 
   6   4   3      132.65      123.18     19.20 o 
   7   4   3      476.83      475.92     29.09 o 
   8   4   3       59.85       38.12      9.97 o 
   9   4   3       45.98       51.00     16.51 o 
 -11   5   3        7.27        9.66      7.51 o 
 -10   5   3        1.03       -2.32      3.53 o 
  -9   5   3        3.67        1.30      3.51 o 
  -8   5   3       24.94       14.19      5.75 o 
  -7   5   3        4.51        3.34      2.37 o 
  -6   5   3      364.73      348.15      8.20 o 
  -5   5   3      147.36      153.72      3.97 o 
  -4   5   3      143.00      132.57      2.87 o 
  -3   5   3     1347.45     1470.61     13.85 o 
  -2   5   3      706.07      768.67      8.78 o 
  -1   5   3       26.06       23.38      1.76 o 
   0   5   3      141.37      143.99      3.69 o 
   1   5   3       71.05       82.38      3.12 o 
   2   5   3       21.66       30.08      2.65 o 
   3   5   3     1453.85     1312.43     27.37 o 
   4   5   3      691.18      669.78     18.64 o 
   5   5   3        2.57        8.86      4.78 o 
   6   5   3       70.47       53.64      9.59 o 
   7   5   3       36.06       44.56     11.06 o 
   8   5   3        0.02        2.93      6.51 o 
   9   5   3        4.94        6.94      7.59 o 
 -11   6   3       89.27       85.92     14.43 o 
 -10   6   3      154.10      162.95     12.31 o 
  -9   6   3      158.04      168.10     12.03 o 
  -8   6   3      168.89      166.37      9.32 o 
  -7   6   3      573.71      581.70     12.20 o 
  -6   6   3        2.44        1.81      1.12 o 
  -5   6   3     2577.11     2549.28     23.21 o 
  -4   6   3     1411.59     1358.70     13.09 o 
  -3   6   3      519.59      446.86      6.89 o 
  -2   6   3     2823.98     2969.11     22.36 o 
  -1   6   3     3479.83     3476.01     29.93 o 
   0   6   3       36.48       69.32      2.78 o 
   1   6   3     2561.52     2573.56     28.37 o 
   2   6   3      357.72      337.06      8.16 o 
   3   6   3       79.26       71.39      3.21 o 
   4   6   3     2252.42     2115.29     39.86 o 
   5   6   3      425.98      417.07     21.24 o 
   6   6   3      127.97      156.52     14.47 o 
   7   6   3      306.30      323.68     25.75 o 
   8   6   3       21.29       17.20      8.24 o 
   9   6   3        0.02        0.59      7.01 o 
 -11   7   3        3.31        4.01      6.69 o 
 -10   7   3       24.78       27.60      5.62 o 
  -9   7   3       28.72       26.46      5.80 o 
  -8   7   3        0.09        0.85      2.86 o 
  -7   7   3       79.48       57.98      6.30 o 
  -6   7   3       68.79       67.06      2.98 o 
  -5   7   3      193.22      185.03      5.01 o 
  -4   7   3        0.21        0.92      0.98 o 
  -3   7   3       79.98      109.13      3.28 o 
  -2   7   3      633.43      736.44      7.52 o 
  -1   7   3       34.56       38.67      2.09 o 
   0   7   3      600.48      676.77      8.54 o 
   1   7   3      960.33     1110.68     12.99 o 
   2   7   3      459.35      482.24      9.92 o 
   3   7   3      110.68      117.41      5.11 o 
   4   7   3        3.56        5.29      3.37 o 
   5   7   3        0.35        2.55      3.42 o 
   6   7   3        2.36       -1.51      4.14 o 
   7   7   3      120.22      163.46     16.59 o 
   8   7   3       26.45       20.15      8.67 o 
   9   7   3       18.62       29.62      8.80 o 
 -11   8   3        5.10        5.82      6.79 o 
 -10   8   3      171.85      188.63     12.10 o 
  -9   8   3      147.82      148.56     10.05 o 
  -8   8   3       94.59       77.92      7.70 o 
  -7   8   3      484.03      499.15     14.89 o 
  -6   8   3      227.72      219.03      5.93 o 
  -5   8   3     1509.68     1445.78     14.92 o 
  -4   8   3     1270.00     1268.02     13.79 o 
  -3   8   3       42.67       37.69      1.83 o 
  -2   8   3     1761.51     1765.49     16.11 o 
  -1   8   3     1166.19     1228.41     12.43 o 
   0   8   3     1507.16     1448.54     14.94 o 
   1   8   3     3045.42     3127.50     28.04 o 
   2   8   3        0.11        1.76      1.37 o 
   3   8   3     2788.10     2649.91     38.81 o 
   4   8   3        7.49        3.30      3.25 o 
   5   8   3      171.42      159.67     10.62 o 
   6   8   3      286.05      309.05     19.51 o 
   7   8   3        0.03       -1.82      5.37 o 
   8   8   3      290.05      270.68     37.06 o 
   9   8   3       85.95       86.94     12.58 o 
 -11   9   3       10.81       12.46     17.91 o 
 -10   9   3       27.26       22.84      6.50 o 
  -9   9   3       36.60       34.19      5.74 o 
  -8   9   3       71.92       65.43      9.21 o 
  -7   9   3       13.48       15.04      3.07 o 
  -6   9   3      221.06      213.77      6.01 o 
  -5   9   3      128.67      121.47      3.72 o 
  -4   9   3       29.01       29.75      2.27 o 
  -3   9   3       28.08       25.24      1.64 o 
  -2   9   3      140.82      135.75      3.45 o 
  -1   9   3       84.51       98.23      2.83 o 
   0   9   3       43.99       53.93      2.48 o 
   1   9   3      559.28      630.39      8.63 o 
   2   9   3     1604.53     1737.02     22.17 o 
   3   9   3        3.73       10.51      2.73 o 
   4   9   3      303.23      291.45     15.45 o 
   5   9   3        0.03       -1.68      3.11 o 
   6   9   3      128.41      165.98     15.32 o 
   7   9   3       15.54        9.08      6.92 o 
   8   9   3      422.59      462.23     26.87 o 
 -10  10   3      123.68      138.48     17.37 o 
  -9  10   3        1.74        1.41      3.54 o 
  -8  10   3        0.26       -0.51      2.80 o 
  -7  10   3       77.60       62.97      6.12 o 
  -6  10   3      141.00      129.74      7.78 o 
  -5  10   3      404.32      393.68      7.96 o 
  -4  10   3      267.36      260.45      5.35 o 
  -3  10   3     1616.35     1804.96     17.13 o 
  -2  10   3      329.92      340.47      6.81 o 
  -1  10   3       28.03       27.64      1.81 o 
   0  10   3       15.87       20.02      1.66 o 
   1  10   3      290.24      307.32      5.96 o 
   2  10   3        0.83       -0.99      1.51 o 
   3  10   3       11.72       12.30      2.89 o 
   4  10   3      262.93      229.05     12.01 o 
   5  10   3      149.02      119.40      9.57 o 
   6  10   3        7.02       -0.36      7.61 o 
   7  10   3        1.72        2.02      6.05 o 
   8  10   3      111.96       91.75     14.21 o 
 -10  11   3        5.17        5.82      5.91 o 
  -9  11   3       15.61        7.56      4.15 o 
  -8  11   3       54.64       46.63      6.25 o 
  -7  11   3       92.94       92.87      7.28 o 
  -6  11   3        0.07       -2.08      2.08 o 
  -5  11   3      116.25      130.02      5.37 o 
  -4  11   3      253.35      289.63      5.84 o 
  -3  11   3        5.27        2.45      1.17 o 
  -2  11   3     2020.18     2152.54     20.88 o 
  -1  11   3      730.04      776.02      9.06 o 
   0  11   3       74.01       84.50      2.90 o 
   1  11   3      202.92      232.59      6.25 o 
   2  11   3      231.62      209.33      8.57 o 
   3  11   3     1338.50     1325.99     35.60 o 
   4  11   3       22.27       14.88      4.46 o 
   5  11   3      238.71      217.21     12.55 o 
   6  11   3       24.95       37.88      8.84 o 
   7  11   3       16.17       18.09      8.01 o 
   8  11   3        5.91        0.72      5.30 o 
 -10  12   3        0.22        6.44      6.53 o 
  -9  12   3       63.93       61.51      7.28 o 
  -8  12   3       16.17       10.93      3.94 o 
  -7  12   3        4.03        4.96      3.04 o 
  -6  12   3      315.19      305.35     13.77 o 
  -5  12   3        0.15        2.59      1.74 o 
  -4  12   3       69.80       91.64      3.91 o 
  -3  12   3      140.65      132.59      3.93 o 
  -2  12   3     1072.41     1192.86     13.58 o 
  -1  12   3     1096.86     1145.28     13.55 o 
   0  12   3     1026.07     1088.27     11.83 o 
   1  12   3      340.25      375.22      7.25 o 
   2  12   3      116.14      136.82      6.16 o 
   3  12   3      403.31      399.18     12.16 o 
   4  12   3      172.67      139.72      6.22 o 
   5  12   3       10.67        7.90      4.74 o 
   6  12   3       32.45       36.42      7.21 o 
   7  12   3       22.53       22.21      8.25 o 
   8  12   3       86.53      142.08     18.51 o 
 -10  13   3       16.89       10.91      8.30 o 
  -9  13   3       16.68       13.18      4.58 o 
  -8  13   3       26.35       13.40      4.39 o 
  -7  13   3        3.82        5.16      3.10 o 
  -6  13   3       50.35       56.52      6.19 o 
  -5  13   3        3.74        3.51      1.98 o 
  -4  13   3       63.88       67.63      3.80 o 
  -3  13   3       70.30       64.28      3.08 o 
  -2  13   3      495.58      559.20      8.77 o 
  -1  13   3       57.31       67.01      2.78 o 
   0  13   3       71.22       88.78      2.98 o 
   1  13   3      201.72      230.82      5.18 o 
   2  13   3      404.62      466.50     11.23 o 
   3  13   3      442.36      465.06     12.44 o 
   4  13   3       86.80      105.03      6.04 o 
   5  13   3       87.85       80.36      8.73 o 
   6  13   3       21.18       16.26      5.78 o 
   7  13   3      157.88      170.75     17.28 o 
   8  13   3       30.51       35.08     11.54 o 
 -10  14   3       12.44       16.59      9.32 o 
  -9  14   3       40.24       35.44      6.35 o 
  -8  14   3       47.39       38.88      5.80 o 
  -7  14   3        0.11        0.78      3.68 o 
  -6  14   3      519.74      528.19     16.02 o 
  -5  14   3      356.10      367.99      9.46 o 
  -4  14   3      109.63      113.73      5.37 o 
  -3  14   3      118.15      107.64      4.10 o 
  -2  14   3     1424.92     1471.03     17.04 o 
  -1  14   3      557.91      618.53      8.34 o 
   0  14   3     1226.17     1223.73     12.66 o 
   1  14   3        0.46        0.35      2.16 o 
   2  14   3        4.31        6.73      2.39 o 
   3  14   3      592.08      605.34     14.67 o 
   4  14   3      213.36      214.11     12.71 o 
   5  14   3       84.37       86.17      9.05 o 
   6  14   3       59.96       58.89      8.71 o 
   7  14   3        6.63       10.86      7.05 o 
   8  14   3        2.46       -5.42      6.32 o 
 -10  15   3        1.21        8.68      8.03 o 
  -9  15   3       35.32       27.35      7.72 o 
  -8  15   3        6.45        8.16      4.74 o 
  -7  15   3       50.20       51.30      9.78 o 
  -6  15   3        4.69        2.78      3.41 o 
  -5  15   3        5.63        5.24      2.35 o 
  -4  15   3      311.40      294.94      8.31 o 
  -3  15   3       41.43       34.98      3.48 o 
  -2  15   3       89.83      103.11      4.36 o 
  -1  15   3      264.04      292.91      5.89 o 
   0  15   3       80.14       88.85      3.40 o 
   1  15   3        3.28        4.64      2.00 o 
   2  15   3      195.53      195.41      6.94 o 
   3  15   3      318.86      311.87      9.49 o 
   4  15   3      136.14      146.75      7.52 o 
   5  15   3       18.44        7.57      4.65 o 
   6  15   3        0.62       -4.08      4.20 o 
   7  15   3        2.03        6.25      9.40 o 
   8  15   3      216.89      193.83     21.25 o 
 -10  16   3      355.72      383.59     28.48 o 
  -9  16   3      160.26      176.50     19.93 o 
  -8  16   3      278.06      284.32     14.11 o 
  -7  16   3      213.98      224.06     16.50 o 
  -6  16   3      598.42      601.84     14.57 o 
  -5  16   3       84.57       72.25      5.47 o 
  -4  16   3     1007.87     1038.02     19.11 o 
  -3  16   3      345.65      303.86      6.70 o 
  -2  16   3     1789.12     1745.39     21.51 o 
  -1  16   3     1645.42     1609.07     20.99 o 
   0  16   3     2376.87     2276.53     24.62 o 
   1  16   3      267.69      282.02      7.44 o 
   2  16   3       17.54       15.92      6.77 o 
   3  16   3     1159.92     1186.57     20.75 o 
   4  16   3      249.40      268.34     13.64 o 
   5  16   3      419.81      404.45     17.14 o 
   6  16   3      216.16      248.37     15.91 o 
   7  16   3       38.60       37.07     15.08 o 
   8  16   3       66.13       60.23     13.43 o 
 -10  17   3       20.14       33.66     10.69 o 
  -9  17   3        3.05        1.02      6.86 o 
  -8  17   3      155.70      156.03     22.48 o 
  -7  17   3       29.72       30.57      6.17 o 
  -6  17   3       13.74       12.60      3.28 o 
  -5  17   3       34.40       40.68      4.51 o 
  -4  17   3        3.96        3.34      2.86 o 
  -3  17   3       57.90       58.46      3.69 o 
  -2  17   3      570.65      609.10     11.01 o 
  -1  17   3      317.09      358.75      8.80 o 
   0  17   3       69.87       66.78      4.08 o 
   1  17   3       98.68       99.38      4.48 o 
   2  17   3        0.04       -0.52      2.11 o 
   3  17   3        9.37        8.51      2.86 o 
   4  17   3       17.74       17.22      4.07 o 
   5  17   3      157.04      133.69     11.68 o 
   6  17   3        8.04        9.13      5.65 o 
   7  17   3       14.95        8.04      6.90 o 
   8  17   3        5.69       13.36      8.65 o 
 -10  18   3      131.88       88.03     23.18 o 
  -9  18   3      149.63      134.53     18.23 o 
  -8  18   3        2.79        3.84      4.42 o 
  -7  18   3      134.89      149.12     35.48 o 
  -6  18   3      460.23      481.23     13.92 o 
  -5  18   3      406.90      365.88     11.20 o 
  -4  18   3      136.24      134.42      7.11 o 
  -3  18   3      531.01      513.09      9.91 o 
  -2  18   3       50.03       61.65      4.36 o 
  -1  18   3     2653.94     2673.15     32.11 o 
   0  18   3      689.87      639.09     12.51 o 
   1  18   3        1.50        0.11      1.81 o 
   2  18   3      284.33      290.01     10.19 o 
   3  18   3      443.80      431.79     11.93 o 
   4  18   3      403.65      394.52     24.10 o 
   5  18   3       98.02      113.80     11.10 o 
   6  18   3       27.55       38.19      8.68 o 
   7  18   3        0.30        1.69      6.63 o 
   8  18   3      201.93      179.85     21.02 o 
 -10  19   3       21.48       21.22     14.06 o 
  -9  19   3       37.62       36.02     11.44 o 
  -8  19   3      206.00      210.95     15.41 o 
  -7  19   3      227.89      236.73     14.80 o 
  -6  19   3       68.14       89.39      6.94 o 
  -5  19   3       76.85       78.70      6.67 o 
  -4  19   3      151.15      156.39      7.78 o 
  -3  19   3       81.84       83.49      4.37 o 
  -2  19   3        0.04       -2.45      2.45 o 
  -1  19   3       83.22       87.60      9.48 o 
   0  19   3        4.64        2.99      2.67 o 
   1  19   3       19.25       15.71      4.47 o 
   2  19   3      229.31      216.10      7.67 o 
   3  19   3       11.28       13.33      3.37 o 
   4  19   3        5.80        5.68      3.58 o 
   5  19   3       24.03       20.95      6.74 o 
   6  19   3       29.34       18.42      8.98 o 
   7  19   3       17.47       14.60      8.72 o 
  -9  20   3      162.16      152.68     28.61 o 
  -8  20   3        6.28        6.49      5.66 o 
  -7  20   3        2.16        5.19      4.76 o 
  -6  20   3      532.83      534.03     15.70 o 
  -5  20   3      497.27      487.64     16.49 o 
  -4  20   3      236.17      230.64     10.44 o 
  -3  20   3     1241.93     1187.10     18.59 o 
  -2  20   3        7.97        5.63      2.71 o 
  -1  20   3       16.56       15.64      3.34 o 
   0  20   3      685.66      624.00     17.98 o 
   1  20   3        6.48        3.35      3.17 o 
   2  20   3      126.11      114.82      5.98 o 
   3  20   3      140.06      151.34     10.38 o 
   4  20   3      187.13      195.70      9.96 o 
   5  20   3       14.08       12.60      3.43 o 
   6  20   3       28.40       32.02      7.86 o 
   7  20   3        0.55        1.93      6.96 o 
  -9  21   3       80.46      120.03     18.24 o 
  -8  21   3        0.83       -0.64      4.93 o 
  -7  21   3      209.02      201.81     14.52 o 
  -6  21   3       14.40       14.34      4.11 o 
  -5  21   3        0.94        3.04      3.27 o 
  -4  21   3      108.66       88.32      7.40 o 
  -3  21   3        0.91        3.32      2.35 o 
  -2  21   3       91.41      105.60      6.14 o 
  -1  21   3        6.43        5.39      2.99 o 
   0  21   3       48.30       46.25      5.11 o 
   1  21   3       40.65       41.45      5.21 o 
   2  21   3        2.80        1.36      3.16 o 
   3  21   3       62.19       61.45      7.35 o 
   4  21   3        0.12        2.12      3.60 o 
   5  21   3      124.32      136.85      7.95 o 
   6  21   3        8.53        4.29      5.79 o 
   7  21   3        0.32        8.60      6.71 o 
  -9  22   3       16.92       26.18      9.38 o 
  -8  22   3       27.67       17.85      8.34 o 
  -7  22   3       15.03       17.68      6.10 o 
  -6  22   3       33.38       32.58      5.63 o 
  -5  22   3        2.75        1.37      3.22 o 
  -4  22   3       57.12       53.51      6.35 o 
  -3  22   3      371.51      354.46     11.53 o 
  -2  22   3      240.66      221.72      8.54 o 
  -1  22   3     1717.78     1666.83     26.23 o 
   0  22   3       76.85       68.20      6.39 o 
   1  22   3      107.30      124.02      7.82 o 
   2  22   3      180.91      169.96     10.65 o 
   3  22   3       28.92       19.37      4.46 o 
   4  22   3       69.06       62.03      6.86 o 
   5  22   3       64.50       74.24      6.76 o 
   6  22   3        4.07        4.13      5.93 o 
   7  22   3        4.34        5.36      8.77 o 
  -9  23   3       45.02       40.03     15.36 o 
  -8  23   3       31.86       12.00      8.49 o 
  -7  23   3        1.83        2.45      4.81 o 
  -6  23   3       71.19       68.62      7.29 o 
  -5  23   3        3.09       -0.07      3.43 o 
  -4  23   3       92.23       81.99      7.55 o 
  -3  23   3       26.75       30.16      4.70 o 
  -2  23   3        0.03       -0.46      2.67 o 
  -1  23   3       10.97       12.17      3.97 o 
   0  23   3      151.02      143.68      8.33 o 
   1  23   3       23.90       25.94      8.32 o 
   2  23   3      142.35      135.65     10.15 o 
   3  23   3      118.13      140.69     12.57 o 
   4  23   3        0.90        3.74      5.50 o 
   5  23   3        0.08        1.84      3.76 o 
   6  23   3       53.73       46.51      9.52 o 
   7  23   3        5.25        5.96      8.70 o 
  -9  24   3      114.48       82.07     21.92 o 
  -8  24   3        0.06       -1.08      7.30 o 
  -7  24   3      117.07      148.86     24.93 o 
  -6  24   3        8.96        8.82      4.37 o 
  -5  24   3      187.08      185.07     10.86 o 
  -4  24   3       49.46       61.94      7.05 o 
  -3  24   3       28.60       25.69      4.51 o 
  -2  24   3       23.54       27.98      4.29 o 
  -1  24   3      152.99      155.76      9.89 o 
   0  24   3       12.34       12.79      6.14 o 
   1  24   3      470.08      452.58     16.89 o 
   2  24   3      172.55      167.48     12.67 o 
   3  24   3        5.55        2.36      5.56 o 
   4  24   3       54.91       52.42      9.22 o 
   5  24   3       21.57       29.74      5.65 o 
   6  24   3       26.47       25.39      8.92 o 
   7  24   3       12.10        8.57      7.42 o 
  -8  25   3       22.43       23.23     10.01 o 
  -7  25   3       36.76       30.10      9.94 o 
  -6  25   3       50.33       51.04      6.95 o 
  -5  25   3       50.79       56.30      7.05 o 
  -4  25   3        1.02       -3.14      3.60 o 
  -3  25   3        2.88        3.26      3.45 o 
  -2  25   3      171.86      158.43      7.99 o 
  -1  25   3     1372.79     1331.83     30.25 o 
   0  25   3      247.83      225.82     12.24 o 
   1  25   3        1.62        2.36      4.06 o 
   2  25   3       54.84       50.06      7.50 o 
   3  25   3        5.61        4.19      6.52 o 
   4  25   3      105.77      102.84     11.87 o 
   5  25   3       53.19       53.49      8.45 o 
   6  25   3        3.47       -2.52      6.23 o 
  -8  26   3       15.23       12.64      9.95 o 
  -7  26   3       25.90       30.40      7.90 o 
  -6  26   3       39.55       36.56      6.65 o 
  -5  26   3      144.40      146.24     10.46 o 
  -4  26   3      483.06      477.30     18.57 o 
  -3  26   3      177.98      174.07      9.28 o 
  -2  26   3       21.24       15.34      3.97 o 
  -1  26   3     1086.60     1101.50     27.29 o 
   0  26   3       43.90       45.73      7.16 o 
   1  26   3      165.97      192.77     12.03 o 
   2  26   3       41.66       46.51      7.58 o 
   3  26   3      166.85      160.95     14.21 o 
   4  26   3      114.83      143.38     13.70 o 
   5  26   3      106.44       96.16     10.73 o 
   6  26   3       25.39        8.29     13.31 o 
  -8  27   3        0.31        2.31      8.75 o 
  -7  27   3        2.40        2.12      9.11 o 
  -6  27   3       12.26       15.04      6.38 o 
  -5  27   3        0.00        6.68      5.36 o 
  -4  27   3      167.83      172.85     11.04 o 
  -3  27   3        5.56        1.16      4.24 o 
  -2  27   3       13.68       12.42      3.73 o 
  -1  27   3       46.36       46.69      6.93 o 
   0  27   3       36.25       34.60      6.73 o 
   1  27   3       27.44       28.60      8.54 o 
   2  27   3       56.24       33.76      7.02 o 
   3  27   3        0.01        3.79      6.19 o 
   4  27   3       14.76        8.15     12.49 o 
   5  27   3       21.19       31.34      7.80 o 
   6  27   3       29.70       16.14     14.16 o 
  -8  28   3       69.00       59.42     19.17 o 
  -7  28   3        2.05       12.73      9.32 o 
  -6  28   3       37.45       38.19      6.76 o 
  -5  28   3      212.43      221.73     17.48 o 
  -4  28   3      128.38      139.57     10.50 o 
  -3  28   3      192.07      176.76     11.03 o 
  -2  28   3       73.15       70.25      7.06 o 
  -1  28   3       22.08       29.71      6.36 o 
   0  28   3       77.32       79.06     11.21 o 
   1  28   3      157.93      149.29     11.50 o 
   2  28   3      126.82      153.29     20.88 o 
   3  28   3        0.76       -0.27      6.40 o 
   4  28   3      237.04      274.27     18.57 o 
   5  28   3        2.37       -5.00      5.76 o 
  -7  29   3        3.01       10.44      8.61 o 
  -6  29   3       25.80       27.35      6.76 o 
  -5  29   3        4.72       -1.95      4.88 o 
  -4  29   3        0.00       -1.90      4.43 o 
  -3  29   3        5.35        6.80      4.98 o 
  -2  29   3        3.30       -1.76      4.40 o 
  -1  29   3       93.28       93.51     19.33 o 
   0  29   3        8.52       10.69     12.00 o 
   1  29   3        8.74        2.43      4.96 o 
   2  29   3        1.49        9.60      5.97 o 
   3  29   3       48.70       34.94      9.53 o 
   4  29   3        0.84        0.09      6.50 o 
   5  29   3       47.40       70.68     33.95 o 
  -7  30   3       15.14       15.42      9.74 o 
  -6  30   3       36.44       33.73      7.29 o 
  -5  30   3      276.48      292.20     25.83 o 
  -4  30   3      106.87      130.24     10.73 o 
  -3  30   3       27.81       21.31      7.26 o 
  -2  30   3       27.07       23.15      5.39 o 
  -1  30   3      152.08      161.61     14.27 o 
   0  30   3      402.81      374.31     45.51 o 
   1  30   3      104.41      109.18     12.89 o 
   2  30   3      302.82      303.10     16.21 o 
   3  30   3       33.28       22.34      9.07 o 
   4  30   3       74.70       76.40     12.31 o 
   5  30   3        0.07        2.68      6.94 o 
  -7  31   3       88.53       93.28     21.95 o 
  -6  31   3      106.67      111.48     10.98 o 
  -5  31   3       26.27       21.88      6.43 o 
  -4  31   3       20.87       21.02      7.25 o 
  -3  31   3       10.68       10.31      6.02 o 
  -2  31   3        0.09       -3.98      3.98 o 
  -1  31   3       12.66       17.02      7.46 o 
   0  31   3       36.02       29.73      8.79 o 
   1  31   3       96.60      116.15     15.25 o 
   2  31   3       23.66       30.20      7.74 o 
   3  31   3      258.73      254.54     23.22 o 
   4  31   3       29.45       11.54      8.22 o 
   5  31   3        5.00        6.61      8.92 o 
  -6  32   3       15.03        6.29      6.80 o 
  -5  32   3      116.96      119.07     15.44 o 
  -4  32   3       39.31       33.13      8.23 o 
  -3  32   3       94.98      117.21     12.05 o 
  -2  32   3        4.06        3.93      7.24 o 
  -1  32   3        0.10       14.90      7.21 o 
   0  32   3       65.69       49.37     10.47 o 
   1  32   3       41.11       30.97      7.87 o 
   2  32   3       36.45       31.11     12.46 o 
   3  32   3      314.49      341.75     22.27 o 
   4  32   3        0.01        5.58      7.76 o 
  -6  33   3       18.19       32.42     10.66 o 
  -5  33   3       35.25       33.08      8.62 o 
  -4  33   3        5.79       -0.95      5.75 o 
  -3  33   3        6.93        4.86      6.24 o 
  -2  33   3       13.16        5.07     11.09 o 
  -1  33   3      140.56      118.68     13.44 o 
   0  33   3      246.77      252.34     19.15 o 
   1  33   3       47.40       26.02     13.16 o 
   2  33   3        1.07       10.25      6.35 o 
   3  33   3       33.09       24.25     13.58 o 
   4  33   3       59.80       58.58     15.39 o 
  -5  34   3       26.04       28.62      8.49 o 
  -4  34   3        4.57        8.80      6.90 o 
  -3  34   3        9.15        3.46      9.66 o 
  -2  34   3        2.45        2.51      9.84 o 
  -1  34   3        5.40        1.53      6.22 o 
   0  34   3       69.58       64.71     11.95 o 
   1  34   3       21.56       11.28     10.68 o 
   2  34   3        8.50        3.10      6.70 o 
   3  34   3       45.90       33.63     10.30 o 
  -5  35   3        3.03       11.31     10.30 o 
  -4  35   3        4.38        9.76      7.16 o 
  -3  35   3       57.97       26.11      8.43 o 
  -2  35   3       30.12       43.69     16.09 o 
  -1  35   3       20.77       20.02      8.54 o 
   0  35   3        5.03        9.34      7.53 o 
   1  35   3       12.43        8.21      6.63 o 
   2  35   3       18.06       -1.58      7.01 o 
   3  35   3       74.25       56.38     16.75 o 
  -4  36   3       23.87       23.71     15.50 o 
  -3  36   3      119.23      139.80     21.61 o 
  -2  36   3        1.18       -9.45     10.86 o 
  -1  36   3      157.79      148.85     19.92 o 
   0  36   3        4.16       -4.24      7.08 o 
   1  36   3        5.79        5.74      7.10 o 
   2  36   3        1.97       12.61      9.08 o 
  -3  37   3        5.44       14.58      8.99 o 
  -2  37   3        0.44       12.77     12.75 o 
  -1  37   3        0.35       -1.15     12.62 o 
   0  37   3        6.09       -6.95      6.95 o 
   1  37   3       22.78       15.37      7.81 o 
  -2  38   3      143.43      105.25     23.44 o 
  -1  38   3      147.86      150.65     26.12 o 
   0  38   3       41.56       48.80     16.17 o 
 -11   0   4        2.13       27.97     14.37 o 
 -10   0   4      277.39      306.64     17.51 o 
  -9   0   4        0.87       -0.22      4.41 o 
  -8   0   4       85.92      102.81      9.70 o 
  -7   0   4      975.84      969.66     36.26 o 
  -6   0   4      201.48      196.26      8.72 o 
  -5   0   4      857.11      787.34     15.38 o 
  -4   0   4       16.59        4.19      1.09 o 
  -3   0   4     8426.76     8799.17     93.81 o 
  -2   0   4      473.90      380.89      5.94 o 
  -1   0   4     3599.12     3738.09     33.70 o 
   0   0   4      577.30      790.73     13.01 o 
   1   0   4     2453.28     2530.63     41.47 o 
   2   0   4      241.93      256.79      6.97 o 
   3   0   4     1379.60     1430.02     54.54 o 
   4   0   4      488.53      410.75     27.19 o 
   5   0   4      342.44      311.25     25.37 o 
   6   0   4     1214.98     1339.20     61.93 o 
   7   0   4       23.32       12.68     10.92 o 
   8   0   4       70.43       91.20     21.75 o 
 -11   1   4        0.35       10.66      6.50 o 
 -10   1   4        7.90       17.42      5.63 o 
  -9   1   4        4.17        2.36      3.34 o 
  -8   1   4        1.34       -2.03      2.28 o 
  -7   1   4      373.88      346.10     11.84 o 
  -6   1   4     1344.07     1300.29     18.89 o 
  -5   1   4       34.40       31.26      2.45 o 
  -4   1   4       45.39       51.95      1.77 o 
  -3   1   4      847.75      972.08     10.80 o 
  -2   1   4       34.45       35.49      1.40 o 
  -1   1   4      851.72      931.84      8.19 o 
   0   1   4      170.15      182.65      3.84 o 
   1   1   4       12.92       11.45      1.68 o 
   2   1   4      420.57      382.89      6.67 o 
   3   1   4     2973.84     2758.92     44.77 o 
   4   1   4      167.70      157.56     12.84 o 
   5   1   4        0.85        3.60      4.73 o 
   6   1   4       31.57       48.42     10.66 o 
   7   1   4       20.82       16.85     11.41 o 
   8   1   4       21.00       12.81      7.65 o 
 -11   2   4        2.90       -3.51      8.04 o 
 -10   2   4       29.03       28.16      6.72 o 
  -9   2   4      395.49      426.06     15.67 o 
  -8   2   4      304.66      304.09     10.29 o 
  -7   2   4     1170.36     1142.31     17.42 o 
  -6   2   4      363.33      361.73      8.49 o 
  -5   2   4      400.56      360.25      7.18 o 
  -4   2   4     1040.81     1096.62     10.41 o 
  -3   2   4      364.19      352.49      5.83 o 
  -2   2   4     1005.01      949.88      8.70 o 
  -1   2   4      590.30      586.09      6.22 o 
   0   2   4     3484.38     3603.76     29.93 o 
   1   2   4     1384.97     1324.93     15.18 o 
   2   2   4       30.04       19.84      1.73 o 
   3   2   4      992.04     1002.62     22.44 o 
   4   2   4      350.23      353.61     30.59 o 
   5   2   4      107.70      100.29     12.12 o 
   6   2   4       67.49       65.31     10.99 o 
   7   2   4        0.90       -1.75      5.51 o 
   8   2   4       24.61       18.19      9.18 o 
 -11   3   4        5.38       12.22      5.69 o 
 -10   3   4       21.12       26.73      5.69 o 
  -9   3   4       13.62       16.33      6.09 o 
  -8   3   4        3.62        3.50      2.87 o 
  -7   3   4      149.08      142.33      6.23 o 
  -6   3   4      245.70      234.78      6.77 o 
  -5   3   4      107.76      105.98      3.84 o 
  -4   3   4       89.00       90.06      5.32 o 
  -3   3   4       10.36        8.49      1.23 o 
  -2   3   4      237.94      290.12      4.03 o 
  -1   3   4      751.56      825.07      8.26 o 
   0   3   4       40.37       37.56      2.06 o 
   1   3   4       54.02       54.17      2.75 o 
   2   3   4       80.18       83.32      2.76 o 
   3   3   4       46.47       54.30      8.25 o 
   4   3   4       83.59       93.77     10.50 o 
   5   3   4       64.24       60.56     10.09 o 
   6   3   4        1.52        0.21      4.63 o 
   7   3   4       24.43       21.18      8.14 o 
   8   3   4       36.99       39.19     11.36 o 
 -11   4   4        1.49       15.93      9.94 o 
 -10   4   4       17.65       18.00      5.79 o 
  -9   4   4      151.38      156.73     10.02 o 
  -8   4   4       77.26       82.74      7.03 o 
  -7   4   4       70.62       61.64      4.12 o 
  -6   4   4     1864.38     1758.52     23.54 o 
  -5   4   4      531.30      555.96     10.36 o 
  -4   4   4     1206.99     1232.45     13.63 o 
  -3   4   4      130.03      125.60      3.31 o 
  -2   4   4       16.11       12.72      1.16 o 
  -1   4   4      378.24      397.01      5.51 o 
   0   4   4     1058.96     1122.69     12.34 o 
   1   4   4        0.14        2.43      1.15 o 
   2   4   4      562.31      509.44      8.15 o 
   3   4   4        3.14        4.57      3.21 o 
   4   4   4      288.50      289.02     16.13 o 
   5   4   4        5.81       17.24      6.32 o 
   6   4   4        2.42        6.11      5.92 o 
   7   4   4        5.78        5.50      6.24 o 
   8   4   4       13.09       14.45      8.54 o 
 -11   5   4       47.65       53.75      8.27 o 
 -10   5   4        3.18       -0.01      4.30 o 
  -9   5   4        3.03        2.29      3.23 o 
  -8   5   4        2.49        0.70      2.87 o 
  -7   5   4      572.74      545.39     12.82 o 
  -6   5   4      602.74      558.46     10.30 o 
  -5   5   4        0.42        0.21      1.06 o 
  -4   5   4      295.55      310.82      5.76 o 
  -3   5   4      372.96      378.17      6.01 o 
  -2   5   4      429.14      488.62      6.49 o 
  -1   5   4      700.16      745.02      7.93 o 
   0   5   4      174.39      169.17      3.91 o 
   1   5   4        0.45        4.39      1.31 o 
   2   5   4       10.04       12.78      2.76 o 
   3   5   4     1393.33     1395.27     19.50 o 
   4   5   4       45.11       39.51     10.89 o 
   5   5   4      201.36      213.95     16.24 o 
   6   5   4        8.27        5.17      5.34 o 
   7   5   4       64.14       60.64     12.06 o 
   8   5   4        4.95        0.70      6.62 o 
 -11   6   4        1.42        6.04      5.06 o 
 -10   6   4       79.26       62.25      8.33 o 
  -9   6   4       11.55       14.62      4.28 o 
  -8   6   4      137.23      132.50      8.76 o 
  -7   6   4       28.56       18.04      4.22 o 
  -6   6   4       14.52        8.57      1.92 o 
  -5   6   4     1370.64     1359.44     17.73 o 
  -4   6   4        7.76        3.78      1.29 o 
  -3   6   4       17.46       31.80      1.99 o 
  -2   6   4        0.15       -0.76      0.76 o 
  -1   6   4      159.16      184.49      3.54 o 
   0   6   4      841.48      864.60     11.64 o 
   1   6   4      725.80      774.16     10.08 o 
   2   6   4        0.12       -1.74      1.74 o 
   3   6   4       43.19       47.64      3.41 o 
   4   6   4      117.17      125.09     18.15 o 
   5   6   4       17.82       17.31      6.70 o 
   6   6   4       21.38       19.65      7.57 o 
   7   6   4        4.17       10.14      7.62 o 
   8   6   4       53.75       32.82     10.99 o 
 -11   7   4       10.33        7.32      5.34 o 
 -10   7   4       20.66       12.04      7.78 o 
  -9   7   4        7.63       13.79      4.54 o 
  -8   7   4       46.25       36.40      5.78 o 
  -7   7   4       17.75       15.21      4.22 o 
  -6   7   4      357.84      350.28      8.72 o 
  -5   7   4       10.09       14.49      2.44 o 
  -4   7   4      193.30      198.74      5.14 o 
  -3   7   4      248.84      304.44      5.68 o 
  -2   7   4      155.55      185.15      4.66 o 
  -1   7   4      429.41      491.49      6.54 o 
   0   7   4       17.52       21.07      2.15 o 
   1   7   4       20.90       22.93      2.23 o 
   2   7   4        4.09        0.72      1.96 o 
   3   7   4       98.88       89.05      4.92 o 
   4   7   4       16.94       17.24      5.38 o 
   5   7   4      277.20      264.03     17.45 o 
   6   7   4       87.15       91.10     13.90 o 
   7   7   4        0.27        2.29      5.87 o 
   8   7   4       67.27       80.06     14.36 o 
 -11   8   4        1.13        1.24      5.21 o 
 -10   8   4      114.60      124.28     11.25 o 
  -9   8   4       53.87       59.16      7.85 o 
  -8   8   4      235.72      266.89     13.12 o 
  -7   8   4        0.44        2.35      2.69 o 
  -6   8   4       51.58       61.60      4.07 o 
  -5   8   4      531.55      495.59      8.98 o 
  -4   8   4      259.68      263.06      6.69 o 
  -3   8   4      932.40      925.41     11.13 o 
  -2   8   4      396.96      397.77      7.17 o 
  -1   8   4      173.74      190.73      3.97 o 
   0   8   4      477.27      460.25      7.97 o 
   1   8   4      497.49      519.52      9.02 o 
   2   8   4      441.43      432.16     10.50 o 
   3   8   4        1.74        1.48      2.34 o 
   4   8   4        0.27        3.40      4.24 o 
   5   8   4      154.58      141.67     24.05 o 
   6   8   4      327.01      317.41     20.04 o 
   7   8   4       14.09        8.09      7.41 o 
   8   8   4      128.50      145.75     18.53 o 
 -11   9   4       63.47       59.52      9.69 o 
 -10   9   4        1.79        2.80      4.61 o 
  -9   9   4       20.01       15.31      6.83 o 
  -8   9   4       54.88       55.21      6.91 o 
  -7   9   4       52.69       42.83      5.78 o 
  -6   9   4       13.42       28.26      4.04 o 
  -5   9   4        0.31        1.62      1.58 o 
  -4   9   4       69.43      103.32      4.57 o 
  -3   9   4       80.24       89.46      2.76 o 
  -2   9   4        9.29        9.40      1.39 o 
  -1   9   4      355.67      369.52      5.75 o 
   0   9   4       52.86       64.28      3.28 o 
   1   9   4      204.60      227.43      5.51 o 
   2   9   4       69.76       91.49      6.02 o 
   3   9   4       93.93       85.89      5.43 o 
   4   9   4       12.25       17.13      4.84 o 
   5   9   4       15.83       11.10      6.01 o 
   6   9   4       13.83       15.79      7.30 o 
   7   9   4        0.03        4.94      6.63 o 
   8   9   4       82.13       86.65     14.97 o 
 -11  10   4        6.40       29.93     17.14 o 
 -10  10   4      237.16      276.74     15.65 o 
  -9  10   4      111.07      108.77     10.07 o 
  -8  10   4      616.36      629.36     19.50 o 
  -7  10   4       75.27       52.09      6.26 o 
  -6  10   4       58.27       73.52      5.76 o 
  -5  10   4      568.45      526.73     10.97 o 
  -4  10   4     1294.10     1246.24     17.36 o 
  -3  10   4      741.47      710.68      9.25 o 
  -2  10   4       78.00       68.20      2.68 o 
  -1  10   4      447.87      364.28      6.24 o 
   0  10   4     1643.53     1600.72     19.64 o 
   1  10   4      884.17      885.79     12.10 o 
   2  10   4      773.48      709.59     16.48 o 
   3  10   4       56.56       57.57      8.44 o 
   4  10   4      302.97      318.12     13.74 o 
   5  10   4      308.58      324.02     18.88 o 
   6  10   4      186.11      191.81     19.28 o 
   7  10   4        4.10       14.08      7.80 o 
   8  10   4       47.44       42.51     15.45 o 
 -11  11   4        2.76        2.81     11.53 o 
 -10  11   4       17.00       24.10      6.46 o 
  -9  11   4       73.33       74.94      8.81 o 
  -8  11   4       39.37       32.25      5.74 o 
  -7  11   4      184.97      146.62     11.89 o 
  -6  11   4       75.46       72.23      9.52 o 
  -5  11   4       25.14       19.71      2.88 o 
  -4  11   4      227.12      203.80      6.72 o 
  -3  11   4       66.13       60.07      3.50 o 
  -2  11   4       24.21       21.28      1.87 o 
  -1  11   4      212.15      210.68      5.05 o 
   0  11   4       32.70       33.64      4.04 o 
   1  11   4       53.50       49.40      3.38 o 
   2  11   4      307.32      352.08      9.89 o 
   3  11   4       76.49       89.38      7.31 o 
   4  11   4       41.32       33.41     12.14 o 
   5  11   4       15.28        7.73      9.64 o 
   6  11   4       13.79       13.03     16.08 o 
   7  11   4        6.11       10.42      7.30 o 
   8  11   4       31.98       24.22     15.21 o 
 -10  12   4       18.49        7.87      5.56 o 
  -9  12   4      515.44      560.70     19.71 o 
  -8  12   4      539.79      516.46     19.02 o 
  -7  12   4       12.53       10.53      3.67 o 
  -6  12   4      438.70      466.91     14.95 o 
  -5  12   4      824.65      784.88     14.47 o 
  -4  12   4     1174.81     1074.19     17.32 o 
  -3  12   4     2518.00     2474.66     38.82 o 
  -2  12   4       82.40       74.06      3.22 o 
  -1  12   4     1214.81     1146.50     13.34 o 
   0  12   4      468.63      470.14      8.53 o 
   1  12   4     1595.37     1526.25     19.26 o 
   2  12   4      515.43      557.69     12.83 o 
   3  12   4        1.51        1.84      2.65 o 
   4  12   4      417.74      412.20     15.93 o 
   5  12   4      401.60      377.99     20.95 o 
   6  12   4       60.60       93.78     21.97 o 
   7  12   4      202.03      234.31     20.58 o 
   8  12   4        0.88       -4.26      5.74 o 
 -10  13   4       58.76       77.70     13.95 o 
  -9  13   4       55.49       59.27     10.26 o 
  -8  13   4       16.04       18.90      5.07 o 
  -7  13   4        7.20        4.48      3.32 o 
  -6  13   4        0.00        2.90      1.98 o 
  -5  13   4       58.43       62.51      4.62 o 
  -4  13   4       48.25       52.15      4.58 o 
  -3  13   4      174.07      160.81      6.27 o 
  -2  13   4      630.32      685.88     10.44 o 
  -1  13   4      115.38       97.01      3.81 o 
   0  13   4      169.76      174.42      5.61 o 
   1  13   4      340.43      350.31      7.91 o 
   2  13   4      172.97      186.08     11.85 o 
   3  13   4      110.10      114.43      6.86 o 
   4  13   4       70.39       81.94      5.44 o 
   5  13   4       73.58       74.83     11.53 o 
   6  13   4       14.27       14.21      8.69 o 
   7  13   4      170.87      214.79     20.16 o 
   8  13   4        3.67        4.17      7.62 o 
 -10  14   4       56.03       57.92      8.72 o 
  -9  14   4      152.31      160.74     12.05 o 
  -8  14   4       10.68       10.53      4.44 o 
  -7  14   4      122.97      133.28      9.70 o 
  -6  14   4      102.90       90.04      5.55 o 
  -5  14   4      278.51      247.34      8.02 o 
  -4  14   4      279.97      299.27      9.40 o 
  -3  14   4      482.77      463.52      9.82 o 
  -2  14   4       16.22       12.12      2.27 o 
  -1  14   4        9.53        5.90      1.90 o 
   0  14   4      349.06      373.67      8.32 o 
   1  14   4     1140.38     1133.57     16.06 o 
   2  14   4      362.18      372.30     11.36 o 
   3  14   4       49.03       46.16      4.99 o 
   4  14   4        0.48        4.59      2.88 o 
   5  14   4      160.17      156.98     17.41 o 
   6  14   4       67.27       48.61     14.23 o 
   7  14   4      199.66      204.79     19.75 o 
   8  14   4        1.32        6.76     12.20 o 
 -10  15   4       10.72       10.43      5.54 o 
  -9  15   4        4.05        0.63      4.21 o 
  -8  15   4        8.99        5.46      4.37 o 
  -7  15   4      246.03      251.15     21.17 o 
  -6  15   4        6.59        2.41      2.66 o 
  -5  15   4       72.20       62.75      5.23 o 
  -4  15   4        0.01       -0.66      1.97 o 
  -3  15   4       71.93       71.35      4.37 o 
  -2  15   4      126.37      108.79      4.72 o 
  -1  15   4      427.94      406.10      8.81 o 
   0  15   4      492.73      504.80     10.04 o 
   1  15   4      280.86      251.70      7.27 o 
   2  15   4      593.58      522.36     13.84 o 
   3  15   4      364.86      336.02     11.36 o 
   4  15   4        7.79       10.44      3.42 o 
   5  15   4       18.23       14.91      5.51 o 
   6  15   4      105.68      137.77     36.55 o 
   7  15   4       75.62       49.19     11.59 o 
 -10  16   4      110.52      122.52     14.48 o 
  -9  16   4       42.48       38.27      7.10 o 
  -8  16   4        0.05        4.59      3.67 o 
  -7  16   4       29.11       35.50      6.06 o 
  -6  16   4        7.76        5.27      3.07 o 
  -5  16   4       12.09        9.88      2.99 o 
  -4  16   4      404.85      372.01     10.89 o 
  -3  16   4        0.07       -0.63      1.82 o 
  -2  16   4      563.60      579.37     10.77 o 
  -1  16   4      147.60      142.29      5.64 o 
   0  16   4      401.90      384.78      9.86 o 
   1  16   4        2.07        5.10      2.34 o 
   2  16   4      153.24      162.09      7.38 o 
   3  16   4       25.52       18.60      4.75 o 
   4  16   4       32.17       27.08      6.46 o 
   5  16   4       50.98       53.84      8.56 o 
   6  16   4       37.84       36.68     19.67 o 
   7  16   4       59.30       62.41     13.19 o 
 -10  17   4       43.74       49.75     18.34 o 
  -9  17   4        8.06        3.16      9.32 o 
  -8  17   4      248.20      279.88     28.39 o 
  -7  17   4        0.50        0.67      3.69 o 
  -6  17   4       54.02       55.43      6.85 o 
  -5  17   4     1124.36     1065.25     20.75 o 
  -4  17   4      118.91       90.99      6.10 o 
  -3  17   4      181.87      180.37      6.54 o 
  -2  17   4       60.58       55.01      4.74 o 
  -1  17   4      167.67      175.56      6.28 o 
   0  17   4      103.52      111.83      6.96 o 
   1  17   4       14.82       14.67      3.00 o 
   2  17   4       22.37       24.62      3.81 o 
   3  17   4       51.66       48.50      5.62 o 
   4  17   4      563.41      567.19     15.42 o 
   5  17   4      118.87      123.03     11.49 o 
   6  17   4       70.22       74.38     12.70 o 
   7  17   4       33.91       26.44     13.21 o 
 -10  18   4       13.41        4.09     12.96 o 
  -9  18   4       14.33       19.15     15.79 o 
  -8  18   4        6.02        5.67      4.72 o 
  -7  18   4      226.39      240.26     15.23 o 
  -6  18   4       92.02      100.97      7.54 o 
  -5  18   4       26.85       25.36      3.99 o 
  -4  18   4       11.95        4.45      2.49 o 
  -3  18   4      274.84      243.56      7.55 o 
  -2  18   4     2366.89     2348.08     32.73 o 
  -1  18   4     2663.66     2572.38     31.76 o 
   0  18   4      115.16      108.45      7.03 o 
   1  18   4       99.22      111.88      9.21 o 
   2  18   4      302.18      267.06     10.35 o 
   3  18   4        3.13        6.99      3.50 o 
   4  18   4        0.38       -0.50      3.13 o 
   5  18   4       30.38       25.37      6.88 o 
   6  18   4       21.46       27.95      9.45 o 
   7  18   4       34.80       40.71     11.35 o 
 -10  19   4       27.91       38.39     15.83 o 
  -9  19   4       10.42       15.97      6.64 o 
  -8  19   4        8.72        6.79      5.17 o 
  -7  19   4        1.75        7.57      4.98 o 
  -6  19   4        7.86        5.25      3.42 o 
  -5  19   4        7.07        7.33      3.50 o 
  -4  19   4        3.76        1.43      2.53 o 
  -3  19   4      126.98      137.29      6.62 o 
  -2  19   4      193.03      197.71      7.92 o 
  -1  19   4      493.70      492.81     11.11 o 
   0  19   4      136.73      131.39      7.67 o 
   1  19   4      475.25      488.66     14.18 o 
   2  19   4      241.26      235.64      9.94 o 
   3  19   4        0.29        0.32      3.12 o 
   4  19   4       80.22       82.24      7.10 o 
   5  19   4       40.53       24.77      9.31 o 
   6  19   4       15.66       12.35      7.81 o 
   7  19   4       82.86       74.54     14.46 o 
  -9  20   4       76.02       55.65      9.63 o 
  -8  20   4      194.10      209.21     15.87 o 
  -7  20   4      103.75      104.99     11.33 o 
  -6  20   4       77.79       65.32      8.46 o 
  -5  20   4      117.08      139.49      9.07 o 
  -4  20   4      685.87      631.51     17.44 o 
  -3  20   4      294.45      282.22      9.18 o 
  -2  20   4      661.74      649.59     14.53 o 
  -1  20   4      516.80      491.27     12.36 o 
   0  20   4       65.30       70.71      6.24 o 
   1  20   4      180.34      168.64      8.90 o 
   2  20   4       46.52       66.58      7.90 o 
   3  20   4       10.10        9.10      3.37 o 
   4  20   4      380.81      345.19     12.77 o 
   5  20   4      127.86      155.84     18.56 o 
   6  20   4       16.88       26.25      9.35 o 
   7  20   4       14.48        2.54      9.74 o 
  -9  21   4        0.83        5.87      5.79 o 
  -8  21   4        0.06        4.16      5.31 o 
  -7  21   4        0.99       -1.42      4.22 o 
  -6  21   4        8.00        8.91      4.06 o 
  -5  21   4       61.50       63.99      6.87 o 
  -4  21   4        0.43        2.25      3.33 o 
  -3  21   4        2.70        3.24      2.77 o 
  -2  21   4       15.31       22.44      3.94 o 
  -1  21   4       20.48       15.79      4.70 o 
   0  21   4       50.18       39.00      5.27 o 
   1  21   4        9.89       11.21      4.07 o 
   2  21   4      127.98      122.84      9.36 o 
   3  21   4        9.28        8.78      3.77 o 
   4  21   4       41.61       50.74      6.48 o 
   5  21   4        0.62        0.21      5.55 o 
   6  21   4        0.44        0.10      7.20 o 
   7  21   4        0.34       -3.12      7.69 o 
  -9  22   4        4.76        2.95      7.82 o 
  -8  22   4      530.92      564.72     51.71 o 
  -7  22   4       80.76       94.16     11.22 o 
  -6  22   4       50.22       40.29      6.18 o 
  -5  22   4      210.95      196.69     10.87 o 
  -4  22   4      509.80      497.92     15.90 o 
  -3  22   4       10.80        6.12      3.10 o 
  -2  22   4     3054.12     2964.70     40.66 o 
  -1  22   4       81.99       83.64      8.10 o 
   0  22   4      365.27      379.08     12.90 o 
   1  22   4      507.42      498.47     15.07 o 
   2  22   4       94.56       99.19     14.32 o 
   3  22   4       17.66       21.13      6.69 o 
   4  22   4      569.01      594.16     21.87 o 
   5  22   4       52.51       49.86      9.55 o 
   6  22   4       48.01       46.56     22.30 o 
  -9  23   4        0.08        6.98      8.65 o 
  -8  23   4       18.86       21.70      7.21 o 
  -7  23   4        0.61        0.92      3.43 o 
  -6  23   4        0.10        3.21      4.08 o 
  -5  23   4      520.97      537.12     17.18 o 
  -4  23   4      183.45      178.80     10.34 o 
  -3  23   4        2.55        4.84      2.88 o 
  -2  23   4        3.60        0.52      2.90 o 
  -1  23   4      167.31      161.20     10.58 o 
   0  23   4       29.71       18.56      5.96 o 
   1  23   4      268.65      226.49     17.63 o 
   2  23   4       10.81        4.38      5.06 o 
   3  23   4       23.09       18.30      7.15 o 
   4  23   4       49.93       42.45     14.29 o 
   5  23   4      119.12      117.51     12.96 o 
   6  23   4        0.02       -0.76      6.03 o 
  -9  24   4       10.12       22.74     14.58 o 
  -8  24   4       83.22       90.15     22.61 o 
  -7  24   4      308.46      334.58     12.77 o 
  -6  24   4        5.29        3.69      4.12 o 
  -5  24   4       98.17      123.19      9.46 o 
  -4  24   4      294.09      295.13     12.69 o 
  -3  24   4       16.20       17.74      3.88 o 
  -2  24   4        0.48       -1.22      2.75 o 
  -1  24   4      302.10      292.31     13.42 o 
   0  24   4      561.32      553.88     27.58 o 
   1  24   4       97.02      106.87      9.59 o 
   2  24   4      281.39      271.70     16.83 o 
   3  24   4      113.16      112.53     13.43 o 
   4  24   4       16.71       20.97      7.49 o 
   5  24   4      227.95      208.81     29.04 o 
   6  24   4        4.78        4.27      6.79 o 
  -8  25   4       96.66      115.54     13.38 o 
  -7  25   4        2.33        3.41      4.57 o 
  -6  25   4        0.02        6.01      4.34 o 
  -5  25   4        4.48        9.28      6.79 o 
  -4  25   4       11.17       14.62      4.98 o 
  -3  25   4        2.35        0.02      2.82 o 
  -2  25   4       75.62       69.79      6.13 o 
  -1  25   4       10.99       13.51      5.14 o 
   0  25   4      119.28       96.31      8.34 o 
   1  25   4       32.58       27.89      6.41 o 
   2  25   4       86.35       99.08     11.95 o 
   3  25   4        3.69        1.63      9.71 o 
   4  25   4       95.07       98.47     14.88 o 
   5  25   4       15.31       29.10     14.99 o 
   6  25   4        8.45       -0.67     12.11 o 
  -8  26   4       65.27       70.33     11.19 o 
  -7  26   4      136.91      132.51      9.40 o 
  -6  26   4        8.51        4.61      4.30 o 
  -5  26   4      328.95      343.07     14.80 o 
  -4  26   4       26.27       24.06      5.71 o 
  -3  26   4      132.51      129.01      7.48 o 
  -2  26   4      433.51      421.20     12.81 o 
  -1  26   4        0.45        6.08      4.40 o 
   0  26   4       97.02       80.26      8.76 o 
   1  26   4       72.47       81.43     13.17 o 
   2  26   4        8.09        3.02      9.96 o 
   3  26   4       34.79       35.12      9.01 o 
   4  26   4        1.24        5.76      6.47 o 
   5  26   4      172.93      170.30     28.16 o 
  -8  27   4        0.00       -8.04      9.13 o 
  -7  27   4       54.98       54.42     10.23 o 
  -6  27   4       23.61       26.17      6.95 o 
  -5  27   4        1.30       -1.99      3.96 o 
  -4  27   4        5.05        3.69      4.32 o 
  -3  27   4       33.85       28.95      5.00 o 
  -2  27   4        1.00        6.83      4.09 o 
  -1  27   4       28.85       22.82      6.11 o 
   0  27   4       44.20       47.14      9.86 o 
   1  27   4        9.62        5.20      5.38 o 
   2  27   4      197.61      167.86     15.22 o 
   3  27   4        0.02        5.95      6.51 o 
   4  27   4       81.16       68.45     10.91 o 
   5  27   4        0.61       -7.28     12.29 o 
  -8  28   4       67.12       54.32     18.98 o 
  -7  28   4        3.22       15.71      5.30 o 
  -6  28   4        1.87        4.37      4.80 o 
  -5  28   4        0.55       -2.53      4.28 o 
  -4  28   4       24.24       33.11      6.44 o 
  -3  28   4        1.88       -4.02      4.02 o 
  -2  28   4        5.90        5.45      4.21 o 
  -1  28   4        4.03       -3.82      5.39 o 
   0  28   4       20.45       16.96      5.99 o 
   1  28   4        0.01        4.64      5.36 o 
   2  28   4        9.84        3.72      6.89 o 
   3  28   4        7.37        1.44      6.13 o 
   4  28   4       13.53        9.72      7.63 o 
   5  28   4       36.93       13.50     15.25 o 
  -7  29   4        1.12        2.53      4.90 o 
  -6  29   4        4.31        8.50      5.33 o 
  -5  29   4       17.36       13.36      5.59 o 
  -4  29   4        0.47        3.04      4.82 o 
  -3  29   4      134.34      135.18     10.49 o 
  -2  29   4       45.04       57.87      9.75 o 
  -1  29   4        2.90        4.05      6.69 o 
   0  29   4       95.53       83.25      9.59 o 
   1  29   4       17.97       18.79      6.66 o 
   2  29   4       95.69      100.68     11.08 o 
   3  29   4        6.77       -0.05      7.29 o 
   4  29   4       87.24       94.88     17.00 o 
  -7  30   4       80.58       92.31     15.56 o 
  -6  30   4       51.88       55.29     12.99 o 
  -5  30   4       15.53       21.02      6.26 o 
  -4  30   4       39.92       38.12      7.16 o 
  -3  30   4      135.83      130.72     10.57 o 
  -2  30   4       22.48       14.73      6.96 o 
  -1  30   4        7.17        5.37      6.47 o 
   0  30   4       60.87       58.62     11.20 o 
   1  30   4       75.77       78.30     14.34 o 
   2  30   4       34.83       30.94      7.90 o 
   3  30   4       42.42       24.99     15.07 o 
   4  30   4       10.98       -3.62      7.10 o 
  -7  31   4       14.93       20.38      7.01 o 
  -6  31   4        3.38        3.15      5.23 o 
  -5  31   4        0.55        1.46      5.05 o 
  -4  31   4       40.23       43.81      7.81 o 
  -3  31   4       10.60       10.20     15.17 o 
  -2  31   4        4.35        9.75      8.12 o 
  -1  31   4        2.40       -0.61      6.32 o 
   0  31   4        7.04        0.98      6.91 o 
   1  31   4       70.29       63.47      9.71 o 
   2  31   4        1.39        5.24      6.40 o 
   3  31   4        9.39        8.34      8.03 o 
   4  31   4        4.83        0.39      7.43 o 
  -6  32   4        5.92        0.64      5.80 o 
  -5  32   4       65.93       66.72     12.20 o 
  -4  32   4      124.89      133.98     13.21 o 
  -3  32   4       21.90       20.65      9.00 o 
  -2  32   4      143.96      143.91     13.33 o 
  -1  32   4        6.15       -0.53     10.87 o 
   0  32   4      293.80      340.97     21.67 o 
   1  32   4       47.16       54.16      9.53 o 
   2  32   4        0.29       -0.93      5.92 o 
   3  32   4       98.44       66.03     20.92 o 
  -6  33   4       73.28       75.76     12.33 o 
  -5  33   4       44.69       39.78     14.06 o 
  -4  33   4       18.67       13.89      6.82 o 
  -3  33   4        5.07        4.41      8.26 o 
  -2  33   4       21.55       22.10      7.60 o 
  -1  33   4        6.20       -0.50      6.19 o 
   0  33   4       10.17       22.45     12.39 o 
   1  33   4       11.31        4.10      8.05 o 
   2  33   4       19.82       23.29     13.70 o 
   3  33   4        7.55       -3.43      9.95 o 
  -5  34   4       36.62       41.71      9.75 o 
  -4  34   4      146.64      164.28     14.62 o 
  -3  34   4      188.17      151.51     17.17 o 
  -2  34   4       25.80       35.24     14.50 o 
  -1  34   4       34.79       34.11      9.52 o 
   0  34   4       85.05       56.68     12.09 o 
   1  34   4       81.85       72.28     10.67 o 
   2  34   4       57.82       70.53     21.54 o 
  -5  35   4       19.77       18.77      8.67 o 
  -4  35   4       24.26       24.42      9.87 o 
  -3  35   4       25.38       20.09      9.48 o 
  -2  35   4        0.57       -5.29     10.52 o 
  -1  35   4       70.87       76.28     12.34 o 
   0  35   4       15.15       26.72     13.58 o 
   1  35   4       22.64       20.76      7.74 o 
   2  35   4       70.38       74.05     13.34 o 
  -4  36   4      224.64      241.62     21.46 o 
  -3  36   4       10.01        5.38     14.17 o 
  -2  36   4        1.92        1.51     12.09 o 
  -1  36   4       25.12       18.35      8.96 o 
   0  36   4      143.69      137.11     16.68 o 
   1  36   4       24.06       15.39     20.00 o 
  -3  37   4        6.17       10.32     14.23 o 
  -2  37   4       32.55       53.14     18.51 o 
  -1  37   4        0.41        6.93     10.46 o 
   0  37   4       38.78       47.79     15.71 o 
 -11   1   5        2.21        1.07      5.38 o 
 -10   1   5       26.41       21.02     11.88 o 
  -9   1   5      100.49       93.64      9.07 o 
  -8   1   5      173.46      186.63     10.85 o 
  -7   1   5        0.01        0.90      2.84 o 
  -6   1   5        6.94        8.49      2.96 o 
  -5   1   5      288.30      231.86      6.80 o 
  -4   1   5      160.05      159.53      4.18 o 
  -3   1   5      428.18      452.33      6.81 o 
  -2   1   5       50.81       53.26      2.60 o 
  -1   1   5      380.81      408.70      5.24 o 
   0   1   5     1733.64     1827.79     16.62 o 
   1   1   5       41.37       44.11      3.52 o 
   2   1   5      211.25      193.90      6.09 o 
   3   1   5        0.33        0.72      4.54 o 
   4   1   5       16.78       24.38      6.77 o 
   5   1   5      271.63      341.34     20.08 o 
   6   1   5       14.79        6.90      6.55 o 
   7   1   5       17.37       12.12      7.80 o 
   8   1   5       20.51       13.14      8.68 o 
 -11   2   5       89.59       76.88     11.47 o 
 -10   2   5       44.04       31.74      6.75 o 
  -9   2   5       57.78       59.91      8.94 o 
  -8   2   5       11.09       10.05      3.86 o 
  -7   2   5      752.42      755.45     19.26 o 
  -6   2   5      189.55      179.15      6.38 o 
  -5   2   5        1.94       -0.90      1.96 o 
  -4   2   5      321.90      302.65      5.37 o 
  -3   2   5       16.73       25.31      2.05 o 
  -2   2   5     1024.58     1060.62     10.82 o 
  -1   2   5      472.01      516.92      6.21 o 
   0   2   5      129.87      132.88      4.36 o 
   1   2   5        0.49        2.00      1.93 o 
   2   2   5     1360.04     1313.92     18.66 o 
   3   2   5      317.25      279.49     15.68 o 
   4   2   5       17.10       14.32      8.67 o 
   5   2   5       20.45       23.90      8.53 o 
   6   2   5       84.67      102.02     14.42 o 
   7   2   5       16.53        7.99      7.57 o 
   8   2   5       79.62       86.48     15.44 o 
 -11   3   5        0.06        4.06      5.00 o 
 -10   3   5       87.58      100.39     10.16 o 
  -9   3   5        3.50        0.90      3.84 o 
  -8   3   5        4.82        3.34      3.47 o 
  -7   3   5      386.97      372.74     13.14 o 
  -6   3   5        8.34        5.69      1.99 o 
  -5   3   5       54.39       50.66      2.39 o 
  -4   3   5     1327.15     1418.99     13.56 o 
  -3   3   5      409.73      443.04      7.08 o 
  -2   3   5       36.91       34.40      1.89 o 
  -1   3   5       13.33       14.75      1.46 o 
   0   3   5      193.56      213.43      4.63 o 
   1   3   5        2.18        3.36      1.92 o 
   2   3   5     1175.25     1127.24     16.74 o 
   3   3   5      115.96      103.59     10.85 o 
   4   3   5      155.50      160.92     14.05 o 
   5   3   5        3.59        1.71      5.01 o 
   6   3   5      157.45      174.14     17.47 o 
   7   3   5        6.29       10.54      7.27 o 
   8   3   5       14.00        8.79      7.91 o 
 -11   4   5       80.89      107.92     17.90 o 
 -10   4   5        1.90        6.00      4.79 o 
  -9   4   5      241.96      253.48     13.56 o 
  -8   4   5       80.23       86.53      8.27 o 
  -7   4   5      551.05      555.50     14.54 o 
  -6   4   5      546.45      574.45     11.29 o 
  -5   4   5      337.81      366.15      7.10 o 
  -4   4   5     2250.94     2263.26     19.56 o 
  -3   4   5      153.15      121.70      3.76 o 
  -2   4   5     1780.04     1822.23     15.80 o 
  -1   4   5        4.48        1.32      1.01 o 
   0   4   5     1123.84     1097.04     12.01 o 
   1   4   5      673.16      634.25     14.50 o 
   2   4   5     1186.28     1144.82     16.78 o 
   3   4   5      294.70      234.46     14.67 o 
   4   4   5      683.43      669.59     26.74 o 
   5   4   5      273.85      298.19     38.11 o 
   6   4   5       56.03       55.32     11.29 o 
   7   4   5      138.47      124.89     16.60 o 
   8   4   5        1.27        1.87      7.51 o 
 -11   5   5      106.38       87.64     10.75 o 
 -10   5   5       77.28       70.75     12.68 o 
  -9   5   5       69.82       64.66      7.98 o 
  -8   5   5       13.06        4.47      3.25 o 
  -7   5   5      237.48      248.38     11.62 o 
  -6   5   5       32.21       21.00      2.67 o 
  -5   5   5       29.36       22.72      2.72 o 
  -4   5   5       52.42       65.72      2.54 o 
  -3   5   5      109.43      121.17      3.95 o 
  -2   5   5      221.85      239.98      4.50 o 
  -1   5   5     1137.57     1189.46     12.03 o 
   0   5   5       12.62       11.58      1.78 o 
   1   5   5      118.41      114.64      4.55 o 
   2   5   5      288.20      285.91      6.93 o 
   3   5   5      808.96      791.84     17.06 o 
   4   5   5      151.48      150.89     13.78 o 
   5   5   5       16.00        9.62      8.96 o 
   6   5   5       11.31        9.81      6.95 o 
   7   5   5        5.95        5.10      6.87 o 
   8   5   5       20.00       22.11      9.14 o 
 -11   6   5      521.21      531.34     32.11 o 
 -10   6   5       98.62       98.73     10.28 o 
  -9   6   5      127.65      132.17     10.68 o 
  -8   6   5      314.99      257.20     12.69 o 
  -7   6   5      146.80      158.77     14.00 o 
  -6   6   5      347.02      317.77      8.74 o 
  -5   6   5      604.42      580.95      9.59 o 
  -4   6   5      127.78       90.53      3.16 o 
  -3   6   5     2233.99     2175.73     21.41 o 
  -2   6   5     2352.97     2267.83     19.85 o 
  -1   6   5     1152.00     1185.79     12.96 o 
   0   6   5        4.06        6.52      1.72 o 
   1   6   5     1467.69     1417.26     18.26 o 
   2   6   5      127.46      133.82      4.27 o 
   3   6   5      627.29      618.60     15.24 o 
   4   6   5       71.98       84.23     12.57 o 
   5   6   5      125.20      117.85     14.64 o 
   6   6   5      212.76      261.56     20.41 o 
   7   6   5      189.16      211.78     20.49 o 
 -11   7   5      284.46      343.15     21.51 o 
 -10   7   5      198.73      219.07     14.02 o 
  -9   7   5       23.73       28.60      6.12 o 
  -8   7   5        3.00        3.83      3.36 o 
  -7   7   5      421.31      376.68     13.86 o 
  -6   7   5     1509.40     1394.11     21.32 o 
  -5   7   5        4.22        6.54      2.06 o 
  -4   7   5       57.03       61.89      3.00 o 
  -3   7   5      102.93       88.77      3.50 o 
  -2   7   5       46.21       35.98      2.14 o 
  -1   7   5       60.17       55.39      2.54 o 
   0   7   5        7.66       15.83      2.05 o 
   1   7   5       64.47       60.46      3.54 o 
   2   7   5       38.03       33.65      3.72 o 
   3   7   5       17.74       15.11      3.41 o 
   4   7   5       10.72       12.84      7.64 o 
   5   7   5        0.81        9.25      5.65 o 
   6   7   5      150.01      144.31     16.25 o 
   7   7   5        7.94        5.76      7.15 o 
 -11   8   5       37.25       22.99      7.28 o 
 -10   8   5      143.36      162.26     12.79 o 
  -9   8   5       22.33       18.20      5.47 o 
  -8   8   5       12.07       10.45      4.99 o 
  -7   8   5     2001.09     1979.65     36.78 o 
  -6   8   5        4.56        2.70      1.89 o 
  -5   8   5      566.93      521.85     11.10 o 
  -4   8   5      491.73      510.44      8.71 o 
  -3   8   5       39.77       30.20      2.42 o 
  -2   8   5      243.38      263.00      5.32 o 
  -1   8   5     1348.24     1399.82     14.11 o 
   0   8   5        5.12        5.71      1.27 o 
   1   8   5      689.32      735.24     11.33 o 
   2   8   5     1213.45     1159.36     19.84 o 
   3   8   5       22.41       19.77      3.82 o 
   4   8   5       65.22       68.62     18.58 o 
   5   8   5       52.23       57.90     24.09 o 
   6   8   5        9.82        2.86      6.19 o 
   7   8   5      104.01      110.23     16.24 o 
 -11   9   5       20.18        1.01     12.50 o 
 -10   9   5       45.78       26.16     14.77 o 
  -9   9   5       55.45       80.31      9.22 o 
  -8   9   5        3.36        0.70      3.39 o 
  -7   9   5      338.12      321.72     13.04 o 
  -6   9   5      664.81      626.37     17.36 o 
  -5   9   5      148.35      127.79      5.76 o 
  -4   9   5      366.44      378.45      7.44 o 
  -3   9   5       89.70       84.55      4.49 o 
  -2   9   5      226.76      221.13      4.61 o 
  -1   9   5       77.27       80.65      3.74 o 
   0   9   5       10.95       12.65      2.06 o 
   1   9   5      589.62      566.70      9.80 o 
   2   9   5      304.63      306.37      9.27 o 
   3   9   5        1.59        2.25      3.17 o 
   4   9   5       75.95       86.58     11.43 o 
   5   9   5        6.65       -5.14      7.19 o 
   6   9   5       92.31       93.04     13.88 o 
   7   9   5        2.04        6.40      7.09 o 
 -11  10   5        8.17       12.75      7.12 o 
 -10  10   5       15.80        5.35     10.61 o 
  -9  10   5       12.01       11.45      5.52 o 
  -8  10   5      216.95      253.15     13.21 o 
  -7  10   5       14.15       12.27      6.14 o 
  -6  10   5      471.41      475.50     10.86 o 
  -5  10   5        2.06       -1.54      1.54 o 
  -4  10   5      411.59      386.70      7.60 o 
  -3  10   5        0.97        0.39      1.45 o 
  -2  10   5        3.31        6.18      2.70 o 
  -1  10   5      168.06      158.52      4.97 o 
   0  10   5       75.91       69.03      4.51 o 
   1  10   5      416.51      378.62      9.04 o 
   2  10   5      213.71      210.86      7.95 o 
   3  10   5        0.18        2.96      2.92 o 
   4  10   5       84.29       85.40     17.03 o 
   5  10   5      105.19      125.38     14.29 o 
   6  10   5       13.03       15.30      7.60 o 
   7  10   5       31.14       22.86     15.48 o 
 -11  11   5       86.10       82.71     12.31 o 
 -10  11   5       87.77       75.54     12.14 o 
  -9  11   5       49.30       39.97      9.03 o 
  -8  11   5      219.12      240.14     13.01 o 
  -7  11   5       54.32       47.84      6.45 o 
  -6  11   5        0.07        1.62      2.35 o 
  -5  11   5       46.10       54.49      4.46 o 
  -4  11   5      309.39      293.90      8.95 o 
  -3  11   5      402.39      411.84      9.25 o 
  -2  11   5      944.23      918.19     12.98 o 
  -1  11   5       41.26       38.04      2.99 o 
   0  11   5       90.92       86.84      5.10 o 
   1  11   5       41.84       57.30      4.54 o 
   2  11   5      249.50      220.14     10.16 o 
   3  11   5        8.35       15.11      3.60 o 
   4  11   5      139.48      118.43     12.90 o 
   5  11   5        5.11       -0.21      6.61 o 
   6  11   5       30.95       42.56     10.61 o 
   7  11   5        8.58        7.72      7.41 o 
 -10  12   5        9.37       16.79      5.99 o 
  -9  12   5       53.89       54.17      8.26 o 
  -8  12   5       24.54       18.81      5.02 o 
  -7  12   5      490.88      471.82     17.08 o 
  -6  12   5       46.84       39.92      4.24 o 
  -5  12   5        0.01        5.93      2.28 o 
  -4  12   5       46.10       48.94      3.97 o 
  -3  12   5       66.49       55.78      4.06 o 
  -2  12   5      447.18      447.73      9.23 o 
  -1  12   5       92.85       92.19      4.52 o 
   0  12   5      301.95      289.43      8.25 o 
   1  12   5        2.19        3.86      2.24 o 
   2  12   5       42.92       41.02      4.88 o 
   3  12   5      225.03      208.02      8.93 o 
   4  12   5       44.84       49.11      9.38 o 
   5  12   5       32.18       40.78      9.73 o 
   6  12   5        4.20        4.27      7.03 o 
   7  12   5       32.73       39.68     11.31 o 
 -10  13   5        2.61       -3.59      4.39 o 
  -9  13   5        1.53       -4.11      4.11 o 
  -8  13   5      158.78      149.65     11.15 o 
  -7  13   5        3.57        7.24      3.66 o 
  -6  13   5        4.88        7.21      2.94 o 
  -5  13   5     1106.84      969.02     17.29 o 
  -4  13   5      677.73      565.91     10.96 o 
  -3  13   5        0.18        0.16      1.79 o 
  -2  13   5       19.13       18.12      2.68 o 
  -1  13   5       65.21       59.13      4.57 o 
   0  13   5       47.66       44.93      4.04 o 
   1  13   5      698.64      599.98     13.38 o 
   2  13   5       62.25       69.65      5.93 o 
   3  13   5       28.65       31.97      5.71 o 
   4  13   5       13.16       12.47      5.99 o 
   5  13   5       20.05       24.24      8.19 o 
   6  13   5       20.69       14.51     11.89 o 
   7  13   5       48.95       53.73     12.49 o 
 -10  14   5       27.93       21.12     10.98 o 
  -9  14   5       29.97       38.84      7.18 o 
  -8  14   5      168.65      185.91     13.09 o 
  -7  14   5       56.66       51.92      7.05 o 
  -6  14   5      303.14      293.13     12.06 o 
  -5  14   5       22.11       25.55      3.77 o 
  -4  14   5       47.26       36.46      3.25 o 
  -3  14   5      368.54      323.34      8.58 o 
  -2  14   5     2943.86     2758.29     31.26 o 
  -1  14   5       13.48       12.11      3.70 o 
   0  14   5      835.79      791.81     14.59 o 
   1  14   5       78.98       61.57      4.17 o 
   2  14   5      113.71      144.38      7.97 o 
   3  14   5      305.41      303.43     11.03 o 
   4  14   5       45.28       48.99      6.77 o 
   5  14   5        5.99        8.91      6.37 o 
   6  14   5      112.58      122.81     16.03 o 
   7  14   5      153.16      169.11     25.40 o 
 -10  15   5        0.19        4.49      5.15 o 
  -9  15   5       20.68       10.24      5.34 o 
  -8  15   5      179.95      175.81     12.06 o 
  -7  15   5       13.38       15.72      4.47 o 
  -6  15   5       16.99       12.94      3.53 o 
  -5  15   5       20.52       12.74      3.25 o 
  -4  15   5      448.03      418.83     14.12 o 
  -3  15   5        5.94        0.33      1.98 o 
  -2  15   5     1055.86     1000.88     16.94 o 
  -1  15   5      186.84      174.90      7.70 o 
   0  15   5        6.29       10.37      3.63 o 
   1  15   5      100.58       96.41      5.06 o 
   2  15   5        1.50        2.49      3.17 o 
   3  15   5        1.64        1.97      3.18 o 
   4  15   5       62.69       58.43      5.79 o 
   5  15   5        5.28        9.08      6.66 o 
   6  15   5        2.48        1.97      6.96 o 
   7  15   5       90.45      127.65     25.12 o 
 -10  16   5       70.03       57.31      9.13 o 
  -9  16   5       29.83       38.60      7.26 o 
  -8  16   5      208.47      210.50     12.91 o 
  -7  16   5      339.40      322.77     16.23 o 
  -6  16   5      308.02      292.99     11.39 o 
  -5  16   5      370.00      345.12     11.07 o 
  -4  16   5       67.85       68.72      4.54 o 
  -3  16   5     1312.08     1232.34     21.00 o 
  -2  16   5     1043.29      997.40     18.21 o 
  -1  16   5       23.01       24.83      3.70 o 
   0  16   5      686.26      634.95     16.12 o 
   1  16   5       37.89       20.20      3.20 o 
   2  16   5      629.56      581.25     15.70 o 
   3  16   5      437.07      451.92     13.94 o 
   4  16   5      101.90      103.35      6.99 o 
   5  16   5        1.94        6.14      5.94 o 
   6  16   5      184.70      182.15     21.38 o 
   7  16   5       17.48       17.26      9.38 o 
 -10  17   5        0.38       -0.52      7.64 o 
  -9  17   5        3.23       11.24      5.69 o 
  -8  17   5        2.77        7.10      5.19 o 
  -7  17   5        3.10        8.13      4.59 o 
  -6  17   5       16.00       13.48      4.46 o 
  -5  17   5       66.70       50.13      5.95 o 
  -4  17   5       27.87       28.24      3.17 o 
  -3  17   5        4.66        1.16      2.53 o 
  -2  17   5       83.34       73.54      5.37 o 
  -1  17   5      194.23      182.66     10.21 o 
   0  17   5        0.00        0.57      3.09 o 
   1  17   5       20.69       18.45      3.55 o 
   2  17   5        1.09        1.98      3.33 o 
   3  17   5       69.82       71.11      6.74 o 
   4  17   5      115.06      137.42     11.13 o 
   5  17   5       13.88       20.85     10.39 o 
   6  17   5       27.61       12.08     11.44 o 
 -10  18   5       34.40       36.74     20.53 o 
  -9  18   5       20.82       14.26      6.45 o 
  -8  18   5      280.44      289.45     17.51 o 
  -7  18   5      208.94      188.47     14.10 o 
  -6  18   5      452.26      442.18     23.60 o 
  -5  18   5       85.20       98.39      7.05 o 
  -4  18   5       11.86       16.43      2.94 o 
  -3  18   5     1938.26     1829.95     28.81 o 
  -2  18   5        1.52        1.46      2.75 o 
  -1  18   5      518.11      505.02     14.49 o 
   0  18   5      592.02      587.44     15.85 o 
   1  18   5       85.77       96.37      6.69 o 
   2  18   5      297.32      277.74     11.07 o 
   3  18   5      729.50      753.85     19.08 o 
   4  18   5        3.12        1.41      3.44 o 
   5  18   5      184.17      167.45     18.16 o 
   6  18   5      139.27      147.17     18.16 o 
 -10  19   5       10.96        8.91      9.23 o 
  -9  19   5        0.89        7.69      5.36 o 
  -8  19   5       26.58       31.98     10.44 o 
  -7  19   5        1.11        2.02      4.33 o 
  -6  19   5        1.44        2.87      3.20 o 
  -5  19   5        0.14        1.25      3.24 o 
  -4  19   5       46.29       40.16      5.00 o 
  -3  19   5       56.43       56.80      5.10 o 
  -2  19   5        0.16        2.66      3.10 o 
  -1  19   5      329.12      331.27     13.20 o 
   0  19   5        0.03       -0.50      3.13 o 
   1  19   5       22.52       14.56      3.40 o 
   2  19   5      110.48       99.49     13.43 o 
   3  19   5      157.66      176.19      9.75 o 
   4  19   5      396.85      405.97     13.64 o 
   5  19   5       16.99       22.91     12.02 o 
   6  19   5        2.28        0.72      7.06 o 
  -9  20   5        2.31        9.55      6.02 o 
  -8  20   5      137.55      150.21     26.10 o 
  -7  20   5      135.32      133.33      8.14 o 
  -6  20   5      155.59      153.36     11.04 o 
  -5  20   5       32.77       37.60      5.54 o 
  -4  20   5       27.37       23.45      3.66 o 
  -3  20   5      275.23      263.74      9.45 o 
  -2  20   5      855.70      816.43     19.51 o 
  -1  20   5      257.49      237.79     10.35 o 
   0  20   5        0.04       -2.06      3.10 o 
   1  20   5      515.51      475.71     12.16 o 
   2  20   5       32.69       26.92      5.98 o 
   3  20   5      267.11      281.61     13.70 o 
   4  20   5        6.28        7.53      4.28 o 
   5  20   5       62.04       67.85     12.59 o 
   6  20   5        0.48        5.88      7.65 o 
  -9  21   5       36.92       43.61      9.48 o 
  -8  21   5       11.48       17.76      6.32 o 
  -7  21   5       13.85        6.06      3.98 o 
  -6  21   5        0.57        1.29      3.67 o 
  -5  21   5      152.36      133.07     12.72 o 
  -4  21   5        8.58        9.41      4.13 o 
  -3  21   5        0.18        1.20      2.93 o 
  -2  21   5      223.49      185.06      9.60 o 
  -1  21   5        0.43        1.67      3.45 o 
   0  21   5       18.93       21.72      4.80 o 
   1  21   5      146.42      138.63      7.10 o 
   2  21   5       20.10       12.88      4.98 o 
   3  21   5       39.95       40.58      7.14 o 
   4  21   5       57.14       55.95      6.72 o 
   5  21   5      102.27      118.79     15.78 o 
   6  21   5       15.57        8.45      8.30 o 
  -9  22   5        0.33        7.94      6.99 o 
  -8  22   5       16.12        9.35      6.02 o 
  -7  22   5        2.21       -0.40      3.69 o 
  -6  22   5       86.85       77.07      8.16 o 
  -5  22   5       19.46       21.90      5.05 o 
  -4  22   5        0.13        4.16      3.52 o 
  -3  22   5      222.41      224.00      9.18 o 
  -2  22   5      126.44      118.60      8.24 o 
  -1  22   5        1.28        0.25      4.21 o 
   0  22   5        7.64        6.79      3.91 o 
   1  22   5       22.53       23.31      3.99 o 
   2  22   5       33.88       41.21      7.13 o 
   3  22   5      301.74      287.83     14.37 o 
   4  22   5       13.75        4.80      5.95 o 
   5  22   5        0.36        3.28      6.93 o 
   6  22   5       24.25       29.54     16.72 o 
  -9  23   5        0.37        7.63      7.75 o 
  -8  23   5        5.52       12.19      6.28 o 
  -7  23   5       32.28       18.97      6.23 o 
  -6  23   5        0.41       -0.36      4.86 o 
  -5  23   5       30.97       38.15      8.15 o 
  -4  23   5       32.71       30.16      5.65 o 
  -3  23   5      248.13      242.77      9.55 o 
  -2  23   5        6.31        9.75      4.17 o 
  -1  23   5       23.69       27.56      6.13 o 
   0  23   5      151.59      145.94      9.27 o 
   1  23   5        1.88        1.38      3.10 o 
   2  23   5        6.16        4.53      5.04 o 
   3  23   5       40.92       35.88      8.61 o 
   4  23   5        0.56       -3.82      8.80 o 
  -9  24   5        3.69        4.73      8.56 o 
  -8  24   5       28.90       33.11     13.77 o 
  -7  24   5        2.85        0.56      4.02 o 
  -6  24   5      334.63      368.25     19.08 o 
  -5  24   5       15.82       13.94      4.90 o 
  -4  24   5       20.92       16.41      4.94 o 
  -3  24   5      110.94      123.90      7.53 o 
  -2  24   5      138.59      129.40      8.93 o 
  -1  24   5      212.60      216.14     12.63 o 
   0  24   5        1.53        2.35      3.84 o 
   1  24   5      145.67      163.19      8.32 o 
   2  24   5       56.96       50.64      9.62 o 
   3  24   5        4.49       -2.30      5.38 o 
   4  24   5       24.39       18.04      9.99 o 
  -8  25   5       93.66      106.34     26.28 o 
  -7  25   5       31.16       26.83      5.96 o 
  -6  25   5       54.62       50.52      7.59 o 
  -5  25   5        0.23        1.34      4.05 o 
  -4  25   5       68.76       78.31      8.36 o 
  -3  25   5      400.70      436.48     17.77 o 
  -2  25   5      450.36      436.20     14.91 o 
  -1  25   5        6.39       10.79      5.16 o 
   0  25   5       83.35      104.14      8.60 o 
   1  25   5       23.40       21.40      4.72 o 
   2  25   5       26.00       36.20     11.76 o 
   3  25   5        0.11        3.61      6.48 o 
   4  25   5        7.90       13.15      7.24 o 
  -8  26   5       11.86       13.82      7.40 o 
  -7  26   5       57.25       75.03      8.55 o 
  -6  26   5       13.16       19.14      6.03 o 
  -5  26   5      113.85      108.17     10.09 o 
  -4  26   5      224.98      222.65     15.73 o 
  -3  26   5      321.28      342.83     13.09 o 
  -2  26   5        0.50        0.89      4.63 o 
  -1  26   5      228.52      246.13     13.83 o 
   0  26   5       46.21       39.20      8.11 o 
   1  26   5       54.03       65.33      9.34 o 
   2  26   5      115.55      133.53     13.88 o 
   3  26   5        1.55        8.01      6.53 o 
   4  26   5       30.91       32.94      8.66 o 
   5  26   5       69.21       31.57     15.96 o 
  -8  27   5        2.39       13.87      7.84 o 
  -7  27   5       22.95       25.12      6.09 o 
  -6  27   5        1.58        5.28      5.15 o 
  -5  27   5       75.37       76.50      8.75 o 
  -4  27   5       78.34       77.08      8.79 o 
  -3  27   5       11.86       17.48      4.88 o 
  -2  27   5       34.39       17.57      5.97 o 
  -1  27   5        0.40        5.33      5.21 o 
   0  27   5       23.14       24.78      8.64 o 
   1  27   5       10.30        9.97      4.01 o 
   2  27   5        0.55       -5.63      5.63 o 
   3  27   5        9.10       11.68      7.26 o 
   4  27   5       43.98       58.58     10.41 o 
  -8  28   5       45.59       51.78     12.85 o 
  -7  28   5       10.66        3.71      4.78 o 
  -6  28   5      250.29      258.83     14.47 o 
  -5  28   5       31.21       21.12      6.42 o 
  -4  28   5      186.57      181.03     12.15 o 
  -3  28   5      100.22      118.71      8.90 o 
  -2  28   5      497.60      471.51     18.46 o 
  -1  28   5      142.04      138.69     11.68 o 
   0  28   5       11.17       10.64      6.29 o 
   1  28   5      421.06      450.57     13.21 o 
   2  28   5      135.10      128.20     14.62 o 
   3  28   5       48.57       59.85     10.93 o 
   4  28   5       52.91       79.26     12.40 o 
  -7  29   5       13.57       14.08      6.10 o 
  -6  29   5      167.42      192.15     13.15 o 
  -5  29   5        0.31        9.36      5.38 o 
  -4  29   5       63.87       63.32      9.73 o 
  -3  29   5       29.06       27.66      5.44 o 
  -2  29   5       84.35       85.16      9.66 o 
  -1  29   5       58.65       73.55     11.53 o 
   0  29   5        0.01       -0.03      5.08 o 
   1  29   5       54.33       71.28      9.94 o 
   2  29   5        0.01       -5.65      5.65 o 
   3  29   5        8.11       13.55     12.38 o 
   4  29   5        0.15        9.49      7.86 o 
  -7  30   5      116.38      118.48     10.77 o 
  -6  30   5      373.61      386.11     33.32 o 
  -5  30   5        1.45       -0.23      5.13 o 
  -4  30   5      237.40      258.97     16.76 o 
  -3  30   5        7.74        5.27      4.50 o 
  -2  30   5        1.06        9.64      6.74 o 
  -1  30   5       48.70       28.62      9.00 o 
   0  30   5       49.67       41.40      8.51 o 
   1  30   5      290.53      290.92     16.60 o 
   2  30   5       34.28       41.78     10.65 o 
   3  30   5       43.90       48.71     10.67 o 
  -6  31   5       55.97       56.83      9.01 o 
  -5  31   5        0.66        3.10      5.16 o 
  -4  31   5        1.02        6.40      6.12 o 
  -3  31   5      173.26      158.17     10.09 o 
  -2  31   5       13.58        6.28      6.64 o 
  -1  31   5       82.78       83.66     23.66 o 
   0  31   5       43.94       47.35      8.77 o 
   1  31   5        1.03        6.51      7.34 o 
   2  31   5        2.16       -6.28      6.61 o 
   3  31   5      169.62      158.29     16.69 o 
  -6  32   5       61.02       53.32      9.41 o 
  -5  32   5       45.53       48.22      8.48 o 
  -4  32   5       24.30       29.21      8.30 o 
  -3  32   5       16.52       13.16     19.87 o 
  -2  32   5        3.20       -1.23      8.66 o 
  -1  32   5       97.91       77.33     12.56 o 
   0  32   5        1.88       -1.46      5.81 o 
   1  32   5       56.38       68.52     10.71 o 
   2  32   5       11.59       16.15      9.02 o 
   3  32   5       20.85       13.79     11.05 o 
  -6  33   5       29.21       31.49     14.90 o 
  -5  33   5        2.13        4.17      6.91 o 
  -4  33   5       19.53       28.09     10.02 o 
  -3  33   5        3.76        7.84      8.10 o 
  -2  33   5       44.87       34.94      9.42 o 
  -1  33   5       50.10       58.74     11.86 o 
   0  33   5      136.48      132.47     16.02 o 
   1  33   5       16.73       10.46     10.30 o 
   2  33   5       13.15        4.89      7.64 o 
  -5  34   5        1.37        5.72      8.74 o 
  -4  34   5       20.49       40.78     11.51 o 
  -3  34   5       78.96       84.59     14.10 o 
  -2  34   5       32.43       31.76      9.04 o 
  -1  34   5        7.15        1.73      7.05 o 
   0  34   5        2.68        2.17      7.63 o 
   1  34   5        3.75        9.83      8.09 o 
  -4  35   5        2.36       -0.24      8.26 o 
  -3  35   5       14.67       37.01     10.90 o 
  -2  35   5        1.31        4.95      6.92 o 
  -1  35   5        3.49       -6.52      6.52 o 
   0  35   5       21.31       19.40      9.63 o 
   1  35   5       19.69       12.43      9.43 o 
  -3  36   5       44.17       56.18     18.03 o 
  -2  36   5       83.10       95.40     15.54 o 
  -1  36   5      147.65      168.19     22.59 o 
   0  36   5      124.65      107.80     21.51 o 
 -11   0   6      196.05      235.77     25.71 o 
 -10   0   6      222.93      201.96     27.89 o 
  -9   0   6      566.90      607.10     27.57 o 
  -8   0   6      287.92      318.68     42.07 o 
  -7   0   6       65.59       59.85      9.46 o 
  -6   0   6     2452.64     2344.49     43.38 o 
  -5   0   6       34.06       31.52      3.61 o 
  -4   0   6      957.77      935.53     16.36 o 
  -3   0   6     1485.48     1489.86     20.53 o 
  -2   0   6      984.61      853.41     12.35 o 
  -1   0   6     4199.66     4172.46     69.04 o 
   0   0   6       34.93       28.40      4.33 o 
   1   0   6      393.45      379.93     13.22 o 
   2   0   6      540.19      503.10     16.68 o 
   3   0   6     1781.63     1625.01     64.28 o 
   4   0   6      163.01      140.35     20.61 o 
   5   0   6       31.73       26.71     11.12 o 
   6   0   6       11.23       10.66      9.70 o 
   7   0   6       94.93      112.59     24.27 o 
 -11   1   6        5.61       -1.57      6.15 o 
 -10   1   6       50.78       41.47      8.32 o 
  -9   1   6       11.33       11.85      5.49 o 
  -8   1   6        0.77       -0.90      3.06 o 
  -7   1   6       35.03       36.16      5.45 o 
  -6   1   6        3.26        1.55      2.08 o 
  -5   1   6       58.07       43.78      2.69 o 
  -4   1   6       24.62       22.51      2.28 o 
  -3   1   6       27.52       27.67      1.85 o 
  -2   1   6        2.64        2.28      1.12 o 
  -1   1   6       56.87       64.31      2.82 o 
   0   1   6      201.93      202.24      5.61 o 
   1   1   6      101.86       98.45      5.16 o 
   2   1   6      128.99      127.40      8.54 o 
   3   1   6        5.29       -1.21      6.60 o 
   4   1   6        0.01        0.09      4.31 o 
   5   1   6       55.34       59.81     11.09 o 
   6   1   6       12.61        5.24      6.48 o 
   7   1   6       13.60        5.87      7.49 o 
 -11   2   6        9.88       11.24      6.97 o 
 -10   2   6       25.22       29.58      6.52 o 
  -9   2   6      349.77      355.08     15.27 o 
  -8   2   6       19.21       10.14      4.52 o 
  -7   2   6      137.54      134.83      9.29 o 
  -6   2   6     1310.06     1217.84     18.17 o 
  -5   2   6        9.93       10.19      1.70 o 
  -4   2   6      747.55      762.98     10.72 o 
  -3   2   6     1387.40     1368.71     14.55 o 
  -2   2   6        2.13        2.96      1.26 o 
  -1   2   6     1149.37     1168.36     13.48 o 
   0   2   6       61.10       48.94      3.26 o 
   1   2   6       16.90       21.34      3.15 o 
   2   2   6      330.46      324.13      9.13 o 
   3   2   6      364.58      354.24     18.99 o 
   4   2   6      173.75      170.64     15.65 o 
   5   2   6       64.41       47.95     10.64 o 
   6   2   6        2.59        2.84      6.35 o 
   7   2   6       53.67       49.61     12.53 o 
 -11   3   6       84.09      105.14     13.21 o 
 -10   3   6       57.67       57.58      8.21 o 
  -9   3   6       82.29       64.87     13.68 o 
  -8   3   6       95.35      103.86     13.13 o 
  -7   3   6       27.07       28.07      4.45 o 
  -6   3   6       29.30       23.17      3.26 o 
  -5   3   6       22.93       24.90      2.19 o 
  -4   3   6       58.78       50.06      3.30 o 
  -3   3   6        8.53        7.28      1.52 o 
  -2   3   6      514.17      501.38      7.13 o 
  -1   3   6       45.23       50.44      3.07 o 
   0   3   6       63.31       68.19      4.14 o 
   1   3   6      162.96      167.84      6.36 o 
   2   3   6       13.61        8.21      2.52 o 
   3   3   6       41.72       48.16      8.72 o 
   4   3   6       34.65       37.87     16.52 o 
   5   3   6       20.03        7.64      6.40 o 
   6   3   6       11.12       24.52      9.00 o 
   7   3   6      131.99      127.67     19.95 o 
 -11   4   6        0.15       -3.21      4.92 o 
 -10   4   6        0.02        6.79      4.55 o 
  -9   4   6       84.65      100.19      9.82 o 
  -8   4   6      231.66      237.54     12.26 o 
  -7   4   6        5.78        3.66      3.14 o 
  -6   4   6      390.65      377.83     11.24 o 
  -5   4   6       15.50        4.83      1.41 o 
  -4   4   6       21.08       15.82      2.64 o 
  -3   4   6      219.70      226.54      5.11 o 
  -2   4   6      159.81      158.61      4.19 o 
  -1   4   6      126.89      141.86      4.59 o 
   0   4   6      248.51      251.33      6.41 o 
   1   4   6        0.30        2.24      2.14 o 
   2   4   6       24.29       24.04      3.26 o 
   3   4   6       97.40      108.64     12.13 o 
   4   4   6       15.02       17.14      6.74 o 
   5   4   6       16.84       16.71     19.67 o 
   6   4   6       10.92       11.30      7.06 o 
   7   4   6       25.23       19.78      9.14 o 
 -11   5   6       15.79       15.42      6.46 o 
 -10   5   6        7.56        7.59      4.73 o 
  -9   5   6        0.99        5.74      3.85 o 
  -8   5   6      130.23      127.55     12.69 o 
  -7   5   6      108.85      103.24      9.69 o 
  -6   5   6      319.66      290.86     11.53 o 
  -5   5   6      117.93      104.03      3.58 o 
  -4   5   6      202.76      178.03      5.34 o 
  -3   5   6       38.29       34.06      2.69 o 
  -2   5   6       45.74       50.82      2.51 o 
  -1   5   6      205.51      231.60      5.71 o 
   0   5   6       29.47       35.89      3.09 o 
   1   5   6        3.52        1.19      2.18 o 
   2   5   6      544.74      535.84     12.26 o 
   3   5   6       61.76       53.21      9.31 o 
   4   5   6       14.61       -0.09      4.99 o 
   5   5   6        0.73       -0.79      5.22 o 
   6   5   6       21.10       16.35      7.79 o 
   7   5   6        1.92        3.52      7.26 o 
 -11   6   6       26.59       34.95      9.20 o 
 -10   6   6       12.78       11.52      5.10 o 
  -9   6   6       69.47       67.34      8.09 o 
  -8   6   6       24.42       15.80      4.54 o 
  -7   6   6       91.48       82.69      7.83 o 
  -6   6   6       56.88       36.06      3.07 o 
  -5   6   6        2.49       -0.60      1.74 o 
  -4   6   6       83.01       68.05      3.70 o 
  -3   6   6      329.69      332.53      6.50 o 
  -2   6   6       66.63       53.69      2.82 o 
  -1   6   6        0.01       -0.84      1.65 o 
   0   6   6      172.20      167.96      5.57 o 
   1   6   6      911.20      853.54     15.19 o 
   2   6   6      820.66      813.25     16.07 o 
   3   6   6        0.78       -4.58      4.64 o 
   4   6   6        1.85       -3.47      5.05 o 
   5   6   6        0.73        1.94      5.22 o 
   6   6   6        4.77        0.37      5.58 o 
   7   6   6       10.98       13.11      8.28 o 
 -11   7   6        1.16        6.22      5.29 o 
 -10   7   6        2.31       -2.40      4.15 o 
  -9   7   6      357.50      362.29     15.95 o 
  -8   7   6       33.21       31.83      5.88 o 
  -7   7   6       38.15       34.96      7.53 o 
  -6   7   6       77.54       79.24      6.27 o 
  -5   7   6      302.22      243.54      7.68 o 
  -4   7   6      192.25      195.17      6.11 o 
  -3   7   6      130.25      143.13      4.56 o 
  -2   7   6      551.26      509.17      8.08 o 
  -1   7   6      142.75      137.76      5.43 o 
   0   7   6       64.33       79.13      4.15 o 
   1   7   6        1.53        4.00      2.31 o 
   2   7   6     1252.54     1270.88     30.62 o 
   3   7   6       37.24       35.68      4.40 o 
   4   7   6       48.64       56.50     14.76 o 
   5   7   6      179.28      187.35     17.94 o 
   6   7   6        7.76        0.54      6.15 o 
   7   7   6       49.09       37.60     11.48 o 
 -11   8   6      150.32      149.99     14.71 o 
 -10   8   6      310.13      310.93     16.50 o 
  -9   8   6       10.65        9.72      4.76 o 
  -8   8   6      209.72      248.19     13.18 o 
  -7   8   6      210.74      238.70     11.87 o 
  -6   8   6      170.18      195.67      7.48 o 
  -5   8   6      711.51      663.54     13.35 o 
  -4   8   6      168.49      162.47      7.28 o 
  -3   8   6      467.09      445.72      8.43 o 
  -2   8   6     1873.79     1695.52     18.51 o 
  -1   8   6     1294.17     1289.33     19.17 o 
   0   8   6      139.77      139.78      5.18 o 
   1   8   6      904.39      830.29     14.34 o 
   2   8   6       76.27       84.16      7.30 o 
   3   8   6        0.59        1.86      2.80 o 
   4   8   6      197.75      196.40     16.92 o 
   5   8   6        4.29        8.31      6.82 o 
   6   8   6       40.53       31.38      9.70 o 
   7   8   6      117.60      149.00     30.84 o 
 -11   9   6       85.40       87.90     11.88 o 
 -10   9   6       46.88       59.36     11.14 o 
  -9   9   6       10.43       14.56      4.97 o 
  -8   9   6      164.31      147.94     10.83 o 
  -7   9   6      175.20      172.50     10.60 o 
  -6   9   6      176.20      126.88      6.55 o 
  -5   9   6      258.02      220.35      7.67 o 
  -4   9   6      204.23      191.64      6.10 o 
  -3   9   6      305.41      272.76      7.28 o 
  -2   9   6      477.21      483.92      8.43 o 
  -1   9   6       30.84       36.89      3.22 o 
   0   9   6      162.34      137.75      5.61 o 
   1   9   6       67.96       58.61      4.24 o 
   2   9   6       74.76       70.44      6.96 o 
   3   9   6       35.87       33.84      4.95 o 
   4   9   6        0.06        4.24      5.60 o 
   5   9   6       39.64       40.98     10.06 o 
   6   9   6       28.85       35.32     10.46 o 
   7   9   6       15.43       17.53      9.54 o 
 -11  10   6      173.72      178.28     24.45 o 
 -10  10   6      187.91      207.18     14.17 o 
  -9  10   6       83.11       80.01      9.28 o 
  -8  10   6        0.14        0.63      3.74 o 
  -7  10   6      222.48      221.91     11.75 o 
  -6  10   6      424.76      436.14     11.82 o 
  -5  10   6     1534.25     1425.79     22.04 o 
  -4  10   6     1063.30     1042.30     15.64 o 
  -3  10   6      577.65      551.82     14.75 o 
  -2  10   6      237.76      230.33      7.68 o 
  -1  10   6      294.39      263.24      7.75 o 
   0  10   6      863.19      788.23     14.95 o 
   1  10   6        0.51        2.79      2.22 o 
   2  10   6      648.60      613.20     18.38 o 
   3  10   6      258.89      274.49     16.76 o 
   4  10   6      199.26      191.11     16.61 o 
   5  10   6      324.61      325.35     22.49 o 
   6  10   6       84.78       84.66     14.26 o 
   7  10   6       11.34       10.57      8.17 o 
 -11  11   6       20.51       43.60     16.09 o 
 -10  11   6       78.35       78.02      9.49 o 
  -9  11   6        0.68        1.07      4.44 o 
  -8  11   6        2.53       -2.27      4.79 o 
  -7  11   6      254.81      211.86     11.76 o 
  -6  11   6        0.01        5.09      2.60 o 
  -5  11   6      158.03      150.28      6.85 o 
  -4  11   6      359.21      343.14      8.85 o 
  -3  11   6     1453.51     1334.02     19.95 o 
  -2  11   6     2344.60     2293.86     34.03 o 
  -1  11   6      421.48      443.25      9.72 o 
   0  11   6       24.13       15.39      2.66 o 
   1  11   6       41.50       28.55      3.38 o 
   2  11   6      187.36      185.07     10.41 o 
   3  11   6       16.99       31.72      5.23 o 
   4  11   6      241.81      238.61     20.31 o 
   5  11   6        0.01        3.84      6.19 o 
   6  11   6        4.53        5.31      6.98 o 
 -10  12   6      288.62      308.76     17.01 o 
  -9  12   6        8.13       11.12      5.06 o 
  -8  12   6      342.75      344.01     15.17 o 
  -7  12   6       37.28       23.41      5.28 o 
  -6  12   6      681.13      663.33     15.52 o 
  -5  12   6      952.55      893.22     16.79 o 
  -4  12   6        0.46       -1.66      1.66 o 
  -3  12   6      227.85      233.17      7.49 o 
  -2  12   6      351.82      341.18     11.19 o 
  -1  12   6      148.90      140.61      8.37 o 
   0  12   6      587.80      621.47     11.68 o 
   1  12   6      586.90      541.67     12.64 o 
   2  12   6      116.07      109.89      8.54 o 
   3  12   6      943.70      945.69     32.50 o 
   4  12   6        7.10        2.16      4.96 o 
   5  12   6      129.31      120.13     15.23 o 
   6  12   6       21.17       21.36     10.89 o 
 -10  13   6        0.65        8.54      5.70 o 
  -9  13   6        6.25        6.81      4.85 o 
  -8  13   6       17.37        9.61      5.89 o 
  -7  13   6       17.98       24.15      5.29 o 
  -6  13   6       23.15       25.11      4.12 o 
  -5  13   6       16.43        9.65      2.98 o 
  -4  13   6      161.05      151.05      7.37 o 
  -3  13   6      101.34      106.40      6.13 o 
  -2  13   6      148.23      146.07      6.97 o 
  -1  13   6        3.18        4.81      2.86 o 
   0  13   6      108.96       90.35      5.20 o 
   1  13   6        0.85        1.15      2.68 o 
   2  13   6      142.59      153.96      8.50 o 
   3  13   6       97.61       98.35      8.08 o 
   4  13   6       48.70       69.06     11.51 o 
   5  13   6       15.44       17.01      7.70 o 
   6  13   6       83.26       88.32     15.08 o 
 -10  14   6      380.06      419.07     19.08 o 
  -9  14   6       29.76       13.49      5.45 o 
  -8  14   6        6.24        4.51      3.94 o 
  -7  14   6      687.20      665.14     20.21 o 
  -6  14   6       23.80       30.97      4.48 o 
  -5  14   6     1095.49     1040.78     20.61 o 
  -4  14   6       40.70       49.07      6.34 o 
  -3  14   6       20.93       14.48      3.12 o 
  -2  14   6      811.37      738.59     14.76 o 
  -1  14   6      908.79      837.64     19.15 o 
   0  14   6      508.74      484.64     12.28 o 
   1  14   6      199.78      197.57      7.52 o 
   2  14   6      234.16      258.37     12.29 o 
   3  14   6       17.31       14.29      4.53 o 
   4  14   6       96.13      107.32     13.60 o 
   5  14   6       37.56       21.25      8.74 o 
   6  14   6       10.60        9.41      7.69 o 
 -10  15   6       50.73       41.30     11.27 o 
  -9  15   6       66.95       64.20     11.18 o 
  -8  15   6       73.76       59.98      8.09 o 
  -7  15   6      356.13      381.57     15.29 o 
  -6  15   6        0.49        1.68      3.04 o 
  -5  15   6        5.09        4.26      3.33 o 
  -4  15   6      123.12       97.18      5.92 o 
  -3  15   6        4.43        7.60      3.00 o 
  -2  15   6       78.23       69.54      6.30 o 
  -1  15   6        5.59        3.17      3.16 o 
   0  15   6        9.76       12.21      3.40 o 
   1  15   6      197.98      197.23      7.69 o 
   2  15   6      124.20      141.18      8.54 o 
   3  15   6      169.88      175.85     10.66 o 
   4  15   6        1.83        1.61      5.41 o 
   5  15   6       16.34       16.10      8.53 o 
   6  15   6        7.62       -3.04      7.02 o 
 -10  16   6        0.40       -4.96      5.65 o 
  -9  16   6       31.99       31.43      7.00 o 
  -8  16   6       71.13       57.21      7.82 o 
  -7  16   6       93.50       96.00      7.47 o 
  -6  16   6        5.01        0.88      3.01 o 
  -5  16   6      105.00       86.55      6.56 o 
  -4  16   6      347.73      354.46     10.35 o 
  -3  16   6        0.30        0.17      2.68 o 
  -2  16   6        0.22        2.85      3.01 o 
  -1  16   6       15.82       14.16      4.18 o 
   0  16   6      209.94      198.90      9.78 o 
   1  16   6        0.61        0.34      2.89 o 
   2  16   6       15.86       18.96      4.54 o 
   3  16   6        0.06        6.88      4.16 o 
   4  16   6       73.74       71.34     12.24 o 
   5  16   6        2.59        7.18      7.55 o 
   6  16   6      163.11      195.54     27.89 o 
 -10  17   6       47.51       70.71     11.55 o 
  -9  17   6       20.24       28.53      7.63 o 
  -8  17   6        0.01        0.45      4.45 o 
  -7  17   6       92.55       93.62      7.02 o 
  -6  17   6       60.47       61.82      6.72 o 
  -5  17   6       27.32       23.08      4.91 o 
  -4  17   6      153.95      138.30      6.97 o 
  -3  17   6      109.56      110.27      7.50 o 
  -2  17   6       96.96       82.73      7.09 o 
  -1  17   6       95.59       96.33      7.41 o 
   0  17   6        1.28        0.07      3.36 o 
   1  17   6       49.40       45.58      6.36 o 
   2  17   6        1.61        2.97      3.62 o 
   3  17   6       25.20       23.54      5.75 o 
   4  17   6      103.68       95.99     13.61 o 
   5  17   6       12.98       15.79      8.24 o 
   6  17   6        0.03        6.64      7.79 o 
 -10  18   6       24.20       26.90     13.96 o 
  -9  18   6       20.94       31.45      7.75 o 
  -8  18   6      217.82      229.69     30.74 o 
  -7  18   6      100.12       95.34      7.54 o 
  -6  18   6       32.16       36.66      5.82 o 
  -5  18   6       69.77       72.90      7.25 o 
  -4  18   6      131.63      117.54      7.70 o 
  -3  18   6      113.94      115.27      7.86 o 
  -2  18   6      100.87      100.08      7.64 o 
  -1  18   6      104.86       99.03      7.67 o 
   0  18   6       21.94       15.01      4.44 o 
   1  18   6       50.02       46.84      6.66 o 
   2  18   6       12.72       11.94      5.14 o 
   3  18   6      128.08      145.10     10.55 o 
   4  18   6        4.04        8.13      3.99 o 
   5  18   6      123.66      131.00     16.66 o 
   6  18   6        3.42       -7.57      9.56 o 
 -10  19   6        7.54       11.92     11.59 o 
  -9  19   6        2.37        3.87      5.46 o 
  -8  19   6       25.69       32.02      7.68 o 
  -7  19   6       86.53       80.53      7.15 o 
  -6  19   6      100.98       96.72      9.92 o 
  -5  19   6       28.63       20.24      4.72 o 
  -4  19   6        2.93       -1.98      3.04 o 
  -3  19   6        1.23        1.88      3.37 o 
  -2  19   6      157.50      153.29     13.96 o 
  -1  19   6       44.63       43.26      6.23 o 
   0  19   6       31.82       32.52      5.56 o 
   1  19   6       29.08       31.72      4.60 o 
   2  19   6        1.50       -0.62      3.92 o 
   3  19   6        0.02        1.91      4.67 o 
   4  19   6       89.43       99.93     12.25 o 
   5  19   6       27.59       13.23      8.11 o 
  -9  20   6       16.30       15.88      6.59 o 
  -8  20   6      113.18      105.07     12.39 o 
  -7  20   6       98.64      117.72      8.76 o 
  -6  20   6        0.15        0.33      3.76 o 
  -5  20   6      201.13      209.47     11.37 o 
  -4  20   6       55.24       58.94      5.37 o 
  -3  20   6       15.65       12.79      4.04 o 
  -2  20   6      491.70      506.60     15.68 o 
  -1  20   6       65.78       61.40      6.69 o 
   0  20   6       41.51       46.30      6.27 o 
   1  20   6       25.97       21.20      5.79 o 
   2  20   6       89.48      101.72      9.80 o 
   3  20   6       58.67       55.34      8.16 o 
   4  20   6       49.07       44.52      7.09 o 
   5  20   6        7.13       20.74     12.20 o 
  -9  21   6        0.41       13.33      6.49 o 
  -8  21   6       14.06       13.98      6.77 o 
  -7  21   6       33.98       32.55      8.20 o 
  -6  21   6       21.06       15.02      8.51 o 
  -5  21   6       57.78       61.28      8.51 o 
  -4  21   6        3.88        6.48      3.17 o 
  -3  21   6       17.18       18.32      4.57 o 
  -2  21   6       49.43       36.86      5.65 o 
  -1  21   6       43.78       46.17      6.32 o 
   0  21   6       87.04       88.45      7.97 o 
   1  21   6       26.48       29.99      4.28 o 
   2  21   6        7.52       -2.76      4.73 o 
   3  21   6        3.86        7.25      5.19 o 
   4  21   6       94.90       73.72     18.04 o 
  -9  22   6       99.82       98.46     13.57 o 
  -8  22   6       12.98        3.78      6.04 o 
  -7  22   6       53.93       59.30      7.37 o 
  -6  22   6      220.92      228.97     12.48 o 
  -5  22   6      374.11      384.72     15.05 o 
  -4  22   6       78.05       81.78      8.94 o 
  -3  22   6      135.67      122.24     11.24 o 
  -2  22   6      734.38      699.32     19.24 o 
  -1  22   6      188.58      186.37     14.01 o 
   0  22   6       33.87       39.42      6.13 o 
   1  22   6       40.77       46.27      6.28 o 
   2  22   6      130.60      130.22     11.81 o 
   3  22   6      276.30      288.83     15.01 o 
   4  22   6      253.74      262.69     17.32 o 
  -9  23   6       25.56       34.56     12.21 o 
  -8  23   6       44.52       49.56      9.83 o 
  -7  23   6        9.97       22.48      5.44 o 
  -6  23   6       25.67       22.62      5.82 o 
  -5  23   6       19.18       29.49      6.05 o 
  -4  23   6        7.72        5.71      4.32 o 
  -3  23   6      129.10      114.10      8.58 o 
  -2  23   6        0.12        2.36      4.42 o 
  -1  23   6       21.00        8.48      5.60 o 
   0  23   6       29.33       20.02      5.54 o 
   1  23   6       42.53       45.78      4.92 o 
   2  23   6       90.36      113.75     12.86 o 
   3  23   6        0.64        0.79      5.26 o 
   4  23   6       37.16       37.49      9.44 o 
  -9  24   6      137.53      112.05     25.93 o 
  -8  24   6       27.08       28.32      8.27 o 
  -7  24   6      462.64      484.95     22.72 o 
  -6  24   6       34.47       43.38      8.38 o 
  -5  24   6      289.38      280.65     16.50 o 
  -4  24   6      266.58      274.32     10.98 o 
  -3  24   6       66.32       60.42      7.07 o 
  -2  24   6      338.47      334.20     19.40 o 
  -1  24   6      270.20      258.05     17.33 o 
   0  24   6      159.40      172.54     13.83 o 
   1  24   6      105.22      122.84      6.88 o 
   2  24   6      183.87      200.86     14.34 o 
   3  24   6       17.23       15.22      7.67 o 
   4  24   6      271.26      277.97     19.03 o 
  -8  25   6        2.92       10.28      7.03 o 
  -7  25   6      334.65      385.54     19.30 o 
  -6  25   6       25.71       30.22      6.31 o 
  -5  25   6       10.41        5.98      4.90 o 
  -4  25   6        0.11        1.24      4.99 o 
  -3  25   6      100.74      102.67      8.53 o 
  -2  25   6        2.37        5.47      5.06 o 
  -1  25   6        2.96       11.10      5.72 o 
   0  25   6       89.09       87.37      8.71 o 
   1  25   6        4.93        5.86      3.72 o 
   2  25   6       60.63       76.08     17.17 o 
   3  25   6       13.77       17.56      7.93 o 
   4  25   6        8.03        1.93      7.38 o 
  -8  26   6       28.99       26.67      8.53 o 
  -7  26   6      135.01      151.41     13.65 o 
  -6  26   6       70.25       55.99      7.95 o 
  -5  26   6       83.12       70.92     12.64 o 
  -4  26   6        0.34        1.76      3.43 o 
  -3  26   6       70.46       56.11      7.17 o 
  -2  26   6      155.70      168.29     12.44 o 
  -1  26   6      332.92      352.12     16.71 o 
   0  26   6       32.04       44.39      6.98 o 
   1  26   6       21.84       24.53      5.89 o 
   2  26   6      125.12      142.04     14.71 o 
   3  26   6       43.06       41.01      9.55 o 
   4  26   6       71.36      107.61     13.76 o 
  -8  27   6       12.42       12.04      7.98 o 
  -7  27   6      110.15      110.96     13.44 o 
  -6  27   6        1.83        8.95      6.17 o 
  -5  27   6        0.86       -2.58      6.52 o 
  -4  27   6       65.52       61.09      9.80 o 
  -3  27   6       46.03       28.22      5.93 o 
  -2  27   6        0.32       -1.96      5.12 o 
  -1  27   6        2.31        2.24      5.44 o 
   0  27   6       52.48       48.32      7.38 o 
   1  27   6      147.13      149.23     12.63 o 
   2  27   6      256.66      299.90     19.75 o 
   3  27   6        0.02       -5.99      5.99 o 
  -7  28   6      240.80      240.30     26.14 o 
  -6  28   6      104.27      111.45     10.85 o 
  -5  28   6        4.51        1.00      5.60 o 
  -4  28   6        6.87        2.30      6.00 o 
  -3  28   6       76.78       59.27      7.47 o 
  -2  28   6        7.37       16.84      6.23 o 
  -1  28   6       54.78       57.85      9.22 o 
   0  28   6       21.77       29.93      7.46 o 
   1  28   6        0.00       -5.54      5.82 o 
   2  28   6       52.00       51.41     16.53 o 
   3  28   6      213.64      204.77     17.39 o 
  -7  29   6       26.82       29.13      7.38 o 
  -6  29   6       39.19       47.93     10.64 o 
  -5  29   6        6.13        3.75      6.18 o 
  -4  29   6      106.70      117.67     12.83 o 
  -3  29   6      624.21      624.42     19.17 o 
  -2  29   6       34.34       13.32     11.22 o 
  -1  29   6       73.80       67.90      9.88 o 
   0  29   6       50.66       50.59      9.08 o 
   1  29   6       37.51       22.50      7.99 o 
   2  29   6        0.32       -6.77      6.77 o 
   3  29   6       29.51       23.38      9.20 o 
  -7  30   6        9.34       13.69      6.93 o 
  -6  30   6      139.72      160.19     12.72 o 
  -5  30   6        2.82       -6.04      6.04 o 
  -4  30   6        3.75        5.12      6.52 o 
  -3  30   6       18.22       20.75      5.85 o 
  -2  30   6        0.53       -4.15      5.04 o 
  -1  30   6       78.46       67.50     26.13 o 
   0  30   6       11.24       11.00      6.52 o 
   1  30   6       39.16       33.71      8.19 o 
   2  30   6       22.91       19.42      9.63 o 
  -6  31   6        9.30       20.24      7.78 o 
  -5  31   6       46.08       36.84      9.39 o 
  -4  31   6        6.35        2.15      8.11 o 
  -3  31   6        1.27        2.14      4.78 o 
  -2  31   6      131.62      137.23     14.45 o 
  -1  31   6      111.02      114.27     14.60 o 
   0  31   6       24.40        8.37      6.51 o 
   1  31   6       25.23       20.49      9.46 o 
   2  31   6       36.41       34.37     18.68 o 
  -6  32   6      305.89      321.14     41.56 o 
  -5  32   6       34.22       38.33     10.04 o 
  -4  32   6       84.92       79.52     11.57 o 
  -3  32   6      434.25      425.44     27.88 o 
  -2  32   6        7.52       -3.68      6.50 o 
  -1  32   6       53.90       60.49     12.20 o 
   0  32   6      217.56      217.83     11.45 o 
   1  32   6        3.59        5.89      8.76 o 
  -5  33   6        1.01       -1.97      9.62 o 
  -4  33   6       11.50        8.41      7.52 o 
  -3  33   6        3.87       -5.14      8.36 o 
  -2  33   6        4.05        3.93      7.26 o 
  -1  33   6       87.14      101.26     15.97 o 
   0  33   6        0.82        3.26      5.27 o 
   1  33   6        0.10       -4.28      8.59 o 
  -4  34   6        9.78       10.49     13.04 o 
  -3  34   6        9.50        3.76      9.23 o 
  -2  34   6       29.55       31.21     10.23 o 
  -1  34   6      180.29      183.26     17.93 o 
   0  34   6      144.53      165.22     17.14 o 
  -2  35   6       11.49        7.79     10.35 o 
  -1  35   6       29.30       40.21     14.85 o 
 -11   1   7        7.40        6.50      7.47 o 
 -10   1   7        2.04       -3.97      3.97 o 
  -9   1   7      210.49      203.94     16.52 o 
  -8   1   7      103.83      110.66      9.32 o 
  -7   1   7       46.03       51.34      6.17 o 
  -6   1   7      310.27      275.11      9.92 o 
  -5   1   7       82.65       81.59      3.70 o 
  -4   1   7      155.30      153.31      5.31 o 
  -3   1   7       82.25       72.46      4.11 o 
  -2   1   7      326.02      306.53      6.55 o 
  -1   1   7       13.09       17.50      2.77 o 
   0   1   7       35.48       45.44      4.23 o 
   1   1   7       27.17       17.44      3.89 o 
   2   1   7        9.00       11.51      3.01 o 
   3   1   7      196.36      182.95     16.10 o 
   4   1   7      129.21      131.48     15.43 o 
   5   1   7       16.95       10.20      7.06 o 
   6   1   7        2.13        0.79      6.49 o 
 -11   2   7      127.02      150.78     13.04 o 
 -10   2   7        0.43       -1.09      5.88 o 
  -9   2   7        7.20        4.19      4.53 o 
  -8   2   7      363.94      381.02     18.48 o 
  -7   2   7      125.57      127.95      8.01 o 
  -6   2   7      108.94       82.07      6.40 o 
  -5   2   7      871.74      815.39     12.51 o 
  -4   2   7       47.02       42.02      3.08 o 
  -3   2   7       12.43        9.22      1.70 o 
  -2   2   7      267.59      255.88      7.12 o 
  -1   2   7      184.82      191.73      6.16 o 
   0   2   7      483.48      464.17     10.95 o 
   1   2   7       11.99       10.31      3.35 o 
   2   2   7      175.85      177.45      9.50 o 
   3   2   7       17.70       11.84      6.18 o 
   4   2   7      100.01       97.64     13.87 o 
   5   2   7       37.87       13.19     12.15 o 
   6   2   7        0.45       -0.52      6.50 o 
 -11   3   7       15.69       11.39      6.80 o 
 -10   3   7        6.75        5.94      4.73 o 
  -9   3   7      138.46      125.51     13.46 o 
  -8   3   7        4.05        4.53      3.73 o 
  -7   3   7       14.34       14.72      4.28 o 
  -6   3   7       30.86       26.27      3.16 o 
  -5   3   7      327.46      294.10      7.07 o 
  -4   3   7      446.55      419.92     11.64 o 
  -3   3   7      583.90      579.49      9.43 o 
  -2   3   7      216.46      195.43      5.96 o 
  -1   3   7      139.64      145.64      5.98 o 
   0   3   7      542.66      502.43     11.55 o 
   1   3   7       18.08       15.07      3.74 o 
   2   3   7      115.80      110.29      5.83 o 
   3   3   7      264.91      280.80     18.82 o 
   4   3   7      195.85      209.98     18.51 o 
   5   3   7       17.40        1.75      5.89 o 
   6   3   7       35.64       38.47     11.15 o 
 -11   4   7       80.72      100.95     17.76 o 
 -10   4   7       73.26       86.46      9.64 o 
  -9   4   7      313.62      309.61     15.06 o 
  -8   4   7      266.91      249.70     12.94 o 
  -7   4   7       74.53       67.69      7.20 o 
  -6   4   7      265.98      243.41      8.29 o 
  -5   4   7     1380.08     1290.57     16.82 o 
  -4   4   7       94.95      102.83      4.57 o 
  -3   4   7     4843.54     4774.09     41.92 o 
  -2   4   7       44.96       36.80      3.31 o 
  -1   4   7      324.00      301.32      8.16 o 
   0   4   7     1213.69     1165.95     23.75 o 
   1   4   7        8.21        9.55      3.26 o 
   2   4   7      312.27      314.52      9.11 o 
   3   4   7       36.84       30.19     11.85 o 
   4   4   7      105.73       83.86     12.99 o 
   5   4   7      185.36      204.31     25.56 o 
   6   4   7       82.67       89.04     22.96 o 
 -11   5   7        8.08       18.86      9.25 o 
 -10   5   7       21.73       23.15      7.38 o 
  -9   5   7       72.78       49.27     10.36 o 
  -8   5   7       17.74       19.73      5.15 o 
  -7   5   7        2.62        5.39      3.42 o 
  -6   5   7      104.47       84.61      5.60 o 
  -5   5   7       97.85       94.86      4.76 o 
  -4   5   7      697.90      667.90     11.15 o 
  -3   5   7      244.43      246.05      6.37 o 
  -2   5   7        0.86        0.47      1.98 o 
  -1   5   7       19.69       16.13      2.74 o 
   0   5   7       65.60       47.99      4.31 o 
   1   5   7       24.53       27.05      4.20 o 
   2   5   7      117.58      109.61      5.36 o 
   3   5   7      365.26      343.73     20.34 o 
   4   5   7       31.46       25.51      8.33 o 
   5   5   7        6.52       -0.25      6.54 o 
   6   5   7        5.56        4.30      6.91 o 
 -11   6   7       25.33       48.00      9.75 o 
 -10   6   7      162.62      178.48     13.36 o 
  -9   6   7      100.64      103.81      9.93 o 
  -8   6   7      448.16      441.32     16.60 o 
  -7   6   7       89.38       97.53     13.60 o 
  -6   6   7      439.11      417.38     11.47 o 
  -5   6   7      843.31      813.04     13.45 o 
  -4   6   7     1044.16      994.35     14.26 o 
  -3   6   7       11.29       16.73      2.55 o 
  -2   6   7      214.22      214.61      8.31 o 
  -1   6   7      578.63      553.73     10.40 o 
   0   6   7      346.91      395.01      9.56 o 
   1   6   7      631.54      559.18     14.34 o 
   2   6   7      251.73      256.63     12.10 o 
   3   6   7      148.33      143.99     14.88 o 
   4   6   7      284.93      299.31     29.73 o 
   5   6   7      113.89      136.52     16.74 o 
   6   6   7       17.08       19.37      9.32 o 
 -11   7   7        4.72       10.35      7.09 o 
 -10   7   7       35.68       42.94      7.38 o 
  -9   7   7       11.22        5.36      5.33 o 
  -8   7   7       54.45       66.15      7.90 o 
  -7   7   7       72.36       70.59      7.68 o 
  -6   7   7       56.60       52.20      4.77 o 
  -5   7   7        0.45       -0.98      1.71 o 
  -4   7   7       40.07       37.62      4.27 o 
  -3   7   7      732.60      719.78     12.40 o 
  -2   7   7      522.42      520.62     10.71 o 
  -1   7   7      380.07      356.14      8.27 o 
   0   7   7       59.38       72.36      5.48 o 
   1   7   7        4.65        9.65      3.30 o 
   2   7   7       23.02       23.45      5.33 o 
   3   7   7      131.27      138.49     10.24 o 
   4   7   7        0.30        4.33      5.72 o 
   5   7   7        6.25        7.28      7.13 o 
   6   7   7      182.63      178.50     20.13 o 
 -11   8   7       17.36       35.82     13.85 o 
 -10   8   7       33.70       37.21      7.04 o 
  -9   8   7       99.66      107.55     12.25 o 
  -8   8   7       97.25       96.93     11.75 o 
  -7   8   7      160.93      171.74     12.21 o 
  -6   8   7        8.41        9.86      3.12 o 
  -5   8   7      137.52      140.58      5.56 o 
  -4   8   7      801.64      759.61     14.27 o 
  -3   8   7        8.80        4.39      2.22 o 
  -2   8   7      352.47      366.71      8.98 o 
  -1   8   7      563.54      565.25     16.39 o 
   0   8   7      251.92      235.43      8.50 o 
   1   8   7      144.90      138.86      7.60 o 
   2   8   7      167.85      159.82     10.07 o 
   3   8   7       33.33       39.41      4.87 o 
   4   8   7      263.88      272.88     20.74 o 
   5   8   7      112.43      104.31     28.43 o 
   6   8   7       23.47        7.71      7.32 o 
 -11   9   7        4.86       23.56     12.40 o 
 -10   9   7       22.07       24.26      7.10 o 
  -9   9   7        0.40        5.51      4.52 o 
  -8   9   7       52.42       60.98      7.41 o 
  -7   9   7       13.26       18.18      4.85 o 
  -6   9   7        7.74        9.32      3.12 o 
  -5   9   7        1.29        1.30      1.97 o 
  -4   9   7       41.23       34.21      3.72 o 
  -3   9   7       36.06       19.97      4.04 o 
  -2   9   7      139.90      125.60      5.67 o 
  -1   9   7      428.33      394.60      9.59 o 
   0   9   7      377.87      315.65      8.91 o 
   1   9   7      251.89      233.16      9.67 o 
   2   9   7       13.40        8.06      5.97 o 
   3   9   7        2.64        2.97      3.33 o 
   4   9   7        8.03        4.26     11.07 o 
   5   9   7       52.70       45.59     11.37 o 
   6   9   7       48.99       40.26     11.04 o 
 -11  10   7       77.05       96.95     21.54 o 
 -10  10   7        0.01       -3.05      6.32 o 
  -9  10   7       90.71      103.67     10.44 o 
  -8  10   7      119.14      110.62      9.99 o 
  -7  10   7       38.18       41.74      6.59 o 
  -6  10   7       52.03       38.19      6.05 o 
  -5  10   7       71.25       68.06      4.16 o 
  -4  10   7      277.21      255.89      8.13 o 
  -3  10   7       20.78       23.78      4.34 o 
  -2  10   7      314.44      313.96     10.42 o 
  -1  10   7       55.33       52.28      4.58 o 
   0  10   7        0.35       -2.28      2.28 o 
   1  10   7      718.76      717.93     24.25 o 
   2  10   7      194.91      169.61     10.51 o 
   3  10   7        1.12        4.06      3.74 o 
   4  10   7       66.85       71.19     12.65 o 
   5  10   7        0.50       -3.59      6.07 o 
   6  10   7       54.26       52.77     12.82 o 
 -10  11   7       37.39       27.97      6.65 o 
  -9  11   7       15.25       10.91      6.53 o 
  -8  11   7        0.62        3.68      4.03 o 
  -7  11   7       50.72       63.72      7.63 o 
  -6  11   7       15.64       19.09      3.97 o 
  -5  11   7      149.86      160.39      6.26 o 
  -4  11   7       78.37       72.76      5.01 o 
  -3  11   7        1.97        1.53      2.44 o 
  -2  11   7       52.18       54.13      4.80 o 
  -1  11   7      506.74      464.47     11.05 o 
   0  11   7      144.33      145.02      7.47 o 
   1  11   7      354.56      350.71     11.29 o 
   2  11   7       46.27       52.79      6.90 o 
   3  11   7        1.21        1.11      4.48 o 
   4  11   7       88.59      112.58     14.86 o 
   5  11   7        1.28        2.57      6.74 o 
   6  11   7        3.00        8.36      8.16 o 
 -10  12   7       10.94       15.09      6.44 o 
  -9  12   7       19.96       18.08      5.90 o 
  -8  12   7       39.75       45.02      8.76 o 
  -7  12   7       34.72       27.29      3.62 o 
  -6  12   7        1.00        3.30      2.85 o 
  -5  12   7       23.60       19.19      2.95 o 
  -4  12   7       85.54      101.79      6.29 o 
  -3  12   7      242.70      211.53     10.46 o 
  -2  12   7      176.27      182.10      8.70 o 
  -1  12   7       31.07       35.77      5.33 o 
   0  12   7      119.93      116.55      6.84 o 
   1  12   7       11.21        6.51      3.43 o 
   2  12   7       36.36       32.17      6.91 o 
   3  12   7        0.91        4.48      3.89 o 
   4  12   7        0.25        4.24      5.87 o 
   5  12   7        1.60        5.85      6.79 o 
   6  12   7      112.73      138.30     18.53 o 
 -10  13   7       52.18       67.93      9.85 o 
  -9  13   7       25.99       36.07      7.25 o 
  -8  13   7      266.54      264.48     14.40 o 
  -7  13   7       47.65       48.97      6.23 o 
  -6  13   7       68.83       73.74      6.95 o 
  -5  13   7        2.47        0.90      1.98 o 
  -4  13   7      342.34      311.75     10.04 o 
  -3  13   7        0.75        1.76      3.07 o 
  -2  13   7       27.90       22.93      4.11 o 
  -1  13   7        0.75        0.02      3.22 o 
   0  13   7      128.77      130.31      7.13 o 
   1  13   7      210.91      207.00     12.47 o 
   2  13   7      530.23      535.48     18.41 o 
   3  13   7       21.74       23.43      5.47 o 
   4  13   7       26.60       42.29     10.13 o 
   5  13   7        4.07        5.88      6.83 o 
 -10  14   7       75.04       82.03     10.73 o 
  -9  14   7      445.78      496.92     20.46 o 
  -8  14   7       34.61       34.72      6.63 o 
  -7  14   7      530.16      542.02     14.10 o 
  -6  14   7       28.43       22.74      4.68 o 
  -5  14   7      374.00      355.57      9.45 o 
  -4  14   7      176.98      180.43      8.25 o 
  -3  14   7      103.48       90.72      9.08 o 
  -2  14   7      115.83      106.63      9.76 o 
  -1  14   7      300.17      305.96     11.92 o 
   0  14   7       69.11       76.99      6.26 o 
   1  14   7      536.24      544.37     14.36 o 
   2  14   7        1.28       -2.96      5.34 o 
   3  14   7      107.44      123.10      9.38 o 
   4  14   7      221.95      239.60     19.94 o 
   5  14   7      119.15      110.67     16.12 o 
 -10  15   7        5.28        5.91      5.59 o 
  -9  15   7       87.75       78.17      9.54 o 
  -8  15   7        9.79        8.88      5.00 o 
  -7  15   7      197.77      216.26     18.40 o 
  -6  15   7       10.32        8.71      3.84 o 
  -5  15   7       10.88        9.67      2.59 o 
  -4  15   7        0.97        0.30      2.95 o 
  -3  15   7       62.40       57.95      6.28 o 
  -2  15   7      210.31      218.70      9.32 o 
  -1  15   7      140.70      152.31     12.23 o 
   0  15   7       52.35       42.58      5.69 o 
   1  15   7        0.35       -1.68      3.04 o 
   2  15   7       61.86       64.66      7.82 o 
   3  15   7        0.75        2.63      4.30 o 
   4  15   7        0.83        6.68      7.02 o 
   5  15   7        1.18       10.19      7.76 o 
 -10  16   7        8.29       12.59      6.86 o 
  -9  16   7      493.83      548.44     24.30 o 
  -8  16   7      133.28      146.25     13.88 o 
  -7  16   7      297.41      325.97     12.59 o 
  -6  16   7       32.90       34.63      5.70 o 
  -5  16   7       76.91       77.94      8.21 o 
  -4  16   7     1186.05     1180.31     24.48 o 
  -3  16   7      279.25      279.12     11.57 o 
  -2  16   7       35.97       29.55      5.41 o 
  -1  16   7      186.40      163.83      9.51 o 
   0  16   7      139.63      122.04      7.28 o 
   1  16   7       68.59       73.56      6.02 o 
   2  16   7      165.74      142.94     10.72 o 
   3  16   7      192.81      205.23     12.02 o 
   4  16   7      144.82      169.82     17.59 o 
   5  16   7       13.44       21.43      9.21 o 
 -10  17   7        3.67       20.64     13.15 o 
  -9  17   7       28.52       25.31     12.98 o 
  -8  17   7        0.76        1.53      7.27 o 
  -7  17   7        4.45        9.30      4.18 o 
  -6  17   7        0.17        1.60      3.62 o 
  -5  17   7      201.19      178.93     10.79 o 
  -4  17   7        5.33        8.46      3.70 o 
  -3  17   7        0.07        4.10      3.62 o 
  -2  17   7       30.52       27.10      7.55 o 
  -1  17   7        5.84       11.73      5.11 o 
   0  17   7        4.21        2.58      3.14 o 
   1  17   7      186.16      214.80     14.41 o 
   2  17   7       10.17        9.22      6.04 o 
   3  17   7        2.00       -1.75      4.23 o 
   4  17   7        2.78        2.18      6.32 o 
   5  17   7        5.95       10.17      8.41 o 
 -10  18   7       44.42       47.91     17.49 o 
  -9  18   7      186.32      215.69     17.45 o 
  -8  18   7      242.25      272.94     17.98 o 
  -7  18   7      197.90      206.81     11.12 o 
  -6  18   7       80.70       71.29      7.59 o 
  -5  18   7       38.72       44.71      6.35 o 
  -4  18   7     1059.80     1056.14     23.29 o 
  -3  18   7      105.26       89.29      7.76 o 
  -2  18   7      454.52      448.22     15.13 o 
  -1  18   7       37.42       36.26      5.85 o 
   0  18   7      279.63      272.63     10.21 o 
   1  18   7      424.57      426.87     12.74 o 
   2  18   7        3.79        6.70      6.13 o 
   3  18   7      173.79      189.24     13.78 o 
   4  18   7        5.33        2.89      6.67 o 
   5  18   7       81.37       80.34     14.31 o 
  -9  19   7       21.86       15.38     11.79 o 
  -8  19   7       98.29      106.91     12.51 o 
  -7  19   7      236.32      241.62     14.78 o 
  -6  19   7        5.21        5.20      4.36 o 
  -5  19   7       11.31       13.05      4.49 o 
  -4  19   7       36.75       32.51      5.32 o 
  -3  19   7        0.00       -0.82      3.38 o 
  -2  19   7       89.37      102.67     14.81 o 
  -1  19   7        3.19        9.94      5.88 o 
   0  19   7       58.85       56.62      5.81 o 
   1  19   7       16.59       10.85      3.93 o 
   2  19   7      116.72      120.50     27.80 o 
   3  19   7       86.74       86.50     10.54 o 
   4  19   7       45.92       26.66     14.33 o 
   5  19   7       10.06       -3.50      6.91 o 
  -9  20   7       37.73       59.21     10.45 o 
  -8  20   7      497.20      464.00     22.17 o 
  -7  20   7        0.16        3.82      5.27 o 
  -6  20   7      115.60      124.60      9.93 o 
  -5  20   7      112.38      111.89      9.42 o 
  -4  20   7        0.46        0.42      3.44 o 
  -3  20   7      154.62      155.24     10.31 o 
  -2  20   7       62.31       57.46      8.24 o 
  -1  20   7      117.73      131.34     10.15 o 
   0  20   7      266.90      263.70     10.43 o 
   1  20   7       86.04       82.96      6.29 o 
   2  20   7        0.98       11.50      9.92 o 
   3  20   7      205.21      221.38     18.44 o 
   4  20   7        1.12        1.16      9.62 o 
  -9  21   7       10.09       12.39      7.40 o 
  -8  21   7      378.95      409.44     21.46 o 
  -7  21   7      924.18      980.50     34.24 o 
  -6  21   7       12.50       16.19      5.32 o 
  -5  21   7       69.46       93.55     10.50 o 
  -4  21   7       62.59       61.36      6.68 o 
  -3  21   7       73.00       63.53      7.19 o 
  -2  21   7        6.30        2.14      4.33 o 
  -1  21   7      288.93      296.42     13.59 o 
   0  21   7        2.00        2.09      3.61 o 
   1  21   7        2.61       -3.65      3.86 o 
   2  21   7      320.42      365.16     16.77 o 
   3  21   7       65.98       82.52     17.33 o 
   4  21   7       16.09        5.83     10.91 o 
  -9  22   7        4.67        7.52      6.91 o 
  -8  22   7        0.08        5.23      6.08 o 
  -7  22   7      116.11      136.85     13.94 o 
  -6  22   7        5.30        9.62      4.84 o 
  -5  22   7       64.20       59.12      8.87 o 
  -4  22   7      113.26      122.79      8.61 o 
  -3  22   7       34.41       22.96      5.54 o 
  -2  22   7       31.87       30.79      8.71 o 
  -1  22   7      189.13      182.27     20.69 o 
   0  22   7       10.09       15.17      5.30 o 
   1  22   7        7.67        6.89      5.74 o 
   2  22   7        1.44       -2.44      5.09 o 
   3  22   7       92.06      100.03     12.71 o 
   4  22   7        8.83       -6.39      9.95 o 
  -8  23   7        0.73       -2.11      5.96 o 
  -7  23   7        2.96        6.11      4.99 o 
  -6  23   7        7.06        1.45      5.35 o 
  -5  23   7        3.71        5.05      5.23 o 
  -4  23   7       30.09       26.49      5.36 o 
  -3  23   7        3.83       -4.02      4.02 o 
  -2  23   7       20.94       15.68      5.88 o 
  -1  23   7      167.24      177.63     11.06 o 
   0  23   7        5.56        4.31      4.02 o 
   1  23   7        0.04        5.71      5.52 o 
   2  23   7       32.50       41.99      8.23 o 
   3  23   7       39.77       48.53      9.42 o 
  -8  24   7       55.78       68.15     24.30 o 
  -7  24   7       71.01       84.66      9.01 o 
  -6  24   7       90.99       72.52      8.80 o 
  -5  24   7       36.11       33.36      8.13 o 
  -4  24   7        0.90       -1.66      3.73 o 
  -3  24   7       11.35        5.99      4.70 o 
  -2  24   7       93.46       96.36     10.45 o 
  -1  24   7        9.64        6.43      4.99 o 
   0  24   7       63.43       65.10      6.67 o 
   1  24   7       53.35       49.74      8.79 o 
   2  24   7      132.85      132.48     12.09 o 
   3  24   7       28.05       22.26     10.47 o 
  -8  25   7        0.00       -4.03      7.82 o 
  -7  25   7       37.11       41.07      7.38 o 
  -6  25   7       54.05       38.18      8.28 o 
  -5  25   7        5.35        7.00      5.59 o 
  -4  25   7      136.05      124.63      8.98 o 
  -3  25   7       66.89       70.46      7.87 o 
  -2  25   7      106.83       89.07     10.97 o 
  -1  25   7        5.43       -3.72      7.58 o 
   0  25   7       13.55       16.26      4.83 o 
   1  25   7       70.22       53.49      9.26 o 
   2  25   7        4.95       -5.95      5.95 o 
   3  25   7        2.14       19.87     10.47 o 
  -8  26   7       54.43       38.41     13.37 o 
  -7  26   7        0.61        5.59      5.33 o 
  -6  26   7      159.32      191.64     14.88 o 
  -5  26   7       61.25       79.56     11.05 o 
  -4  26   7      243.97      259.37     12.51 o 
  -3  26   7       69.91       71.35      8.14 o 
  -2  26   7        0.32       -4.33      6.47 o 
  -1  26   7        8.70        2.99      5.63 o 
   0  26   7      346.55      355.13     15.22 o 
   1  26   7        3.62       -5.86      6.81 o 
   2  26   7      230.90      274.16     39.23 o 
   3  26   7        0.14        2.60      8.56 o 
  -7  27   7       95.58       86.65     15.08 o 
  -6  27   7      116.45      125.78     12.73 o 
  -5  27   7       51.65       68.43     10.30 o 
  -4  27   7       48.58       56.28      6.77 o 
  -3  27   7        0.02        0.15      4.39 o 
  -2  27   7       12.87        2.56      6.15 o 
  -1  27   7      150.43      131.48     16.86 o 
   0  27   7        0.70       10.53      4.42 o 
   1  27   7      116.15      101.04     12.00 o 
   2  27   7      260.13      354.34     21.87 o 
  -7  28   7        8.77       17.65      7.58 o 
  -6  28   7      230.56      236.01     16.90 o 
  -5  28   7      226.03      234.17     16.91 o 
  -4  28   7      101.28      108.74     10.01 o 
  -3  28   7       56.32       64.18      9.17 o 
  -2  28   7        0.25       -1.45      5.38 o 
  -1  28   7      310.90      362.07     18.49 o 
   0  28   7      245.13      267.69     12.41 o 
   1  28   7       15.16       -7.73     14.62 o 
   2  28   7       59.42       63.09     14.86 o 
  -7  29   7       22.68       24.88     16.28 o 
  -6  29   7        4.02        1.23      6.26 o 
  -5  29   7       13.57       24.71      7.98 o 
  -4  29   7        0.82       -4.41      6.11 o 
  -3  29   7       19.09       24.20      6.25 o 
  -2  29   7       60.28       59.17      9.54 o 
  -1  29   7       51.13       29.77      8.30 o 
   0  29   7       19.04       15.20      5.54 o 
   1  29   7        0.05        6.66     11.78 o 
   2  29   7       12.22       -3.40      8.84 o 
  -6  30   7       69.14       92.07     15.30 o 
  -5  30   7       52.57       65.75     11.21 o 
  -4  30   7        2.35        8.66      7.11 o 
  -3  30   7      172.46      165.40     11.72 o 
  -2  30   7        5.93       13.56      7.54 o 
  -1  30   7       47.33       51.34     11.22 o 
   0  30   7      177.75      194.58     11.17 o 
   1  30   7       78.23       75.53     13.07 o 
  -5  31   7        4.81       -2.85      6.77 o 
  -4  31   7       29.22       10.78     10.81 o 
  -3  31   7        1.80        2.73      6.03 o 
  -2  31   7       14.96       20.59      7.67 o 
  -1  31   7       15.83        5.31      8.85 o 
   0  31   7      193.02      184.48     22.38 o 
   1  31   7        1.74       -3.00     14.73 o 
  -5  32   7        4.90       -3.00      8.76 o 
  -4  32   7       52.62       59.50     12.29 o 
  -3  32   7       14.82       12.13      6.46 o 
  -2  32   7        2.68        1.23      7.44 o 
  -1  32   7       20.84       12.50      9.71 o 
   0  32   7       49.52       46.44     11.42 o 
  -4  33   7       17.52        7.83      9.74 o 
  -3  33   7       46.12       35.40     10.44 o 
  -2  33   7        0.26       15.07     10.41 o 
  -1  33   7        0.23        8.81     11.72 o 
 -10   0   8      199.87      223.51     28.24 o 
  -9   0   8       26.42       20.75      7.89 o 
  -8   0   8      371.82      358.80     20.95 o 
  -7   0   8      543.78      463.25     18.21 o 
  -6   0   8      518.30      519.59     13.82 o 
  -5   0   8        8.27        3.48      3.95 o 
  -4   0   8     3988.01     3861.25     62.78 o 
  -3   0   8      184.99      176.94      7.43 o 
  -2   0   8      776.71      750.00     21.20 o 
  -1   0   8        4.95        1.59      3.90 o 
   0   0   8       95.25       90.63      9.89 o 
   1   0   8      208.94      202.59     13.05 o 
   2   0   8      821.10      823.36     23.83 o 
   3   0   8      122.94       90.22     19.01 o 
   4   0   8        0.05        8.43      8.54 o 
   5   0   8      149.85      182.11     28.44 o 
 -10   1   8       40.61       41.30      6.98 o 
  -9   1   8        8.11        5.01      4.50 o 
  -8   1   8        9.21        6.82      3.59 o 
  -7   1   8      155.97      135.88     10.06 o 
  -6   1   8      174.08      160.23      6.38 o 
  -5   1   8       53.65       47.62      3.76 o 
  -4   1   8       19.66       18.37      3.14 o 
  -3   1   8      467.77      455.13      9.44 o 
  -2   1   8        0.03       -0.24      2.69 o 
  -1   1   8      106.60      101.56      6.14 o 
   0   1   8       74.21       67.93      6.38 o 
   1   1   8        1.47       -0.92      4.76 o 
   2   1   8        7.22        7.51      3.89 o 
   3   1   8      184.93      195.61     18.06 o 
   4   1   8        0.00       -4.49      6.57 o 
   5   1   8       62.91       55.15     13.17 o 
 -10   2   8       26.02       24.53      6.31 o 
  -9   2   8      289.24      307.96     20.21 o 
  -8   2   8      300.91      325.38     14.22 o 
  -7   2   8       51.46       55.86      5.97 o 
  -6   2   8      254.50      264.03      6.70 o 
  -5   2   8        6.07        9.24      2.26 o 
  -4   2   8       39.58       38.93      3.42 o 
  -3   2   8     3008.05     2949.92     33.66 o 
  -2   2   8      262.89      266.26      8.72 o 
  -1   2   8        1.31        0.82      2.64 o 
   0   2   8      805.04      788.47     18.69 o 
   1   2   8       87.15       93.63     10.09 o 
   2   2   8      193.24      190.48     11.15 o 
   3   2   8      294.85      307.68     22.92 o 
   4   2   8       15.38        6.38      6.85 o 
   5   2   8       13.45        6.15      7.36 o 
 -10   3   8       12.80       12.83      6.19 o 
  -9   3   8       50.83       46.40     11.17 o 
  -8   3   8       11.15       14.21      4.79 o 
  -7   3   8        3.99        6.08      5.39 o 
  -6   3   8       30.80       21.49      2.74 o 
  -5   3   8       65.51       56.58      5.10 o 
  -4   3   8        0.45       -0.33      1.86 o 
  -3   3   8      256.97      279.27      8.06 o 
  -2   3   8      140.14      131.36      6.60 o 
  -1   3   8       30.67       32.65      4.15 o 
   0   3   8      292.11      310.21     11.50 o 
   1   3   8       28.09       29.11      4.68 o 
   2   3   8      207.14      207.56      7.40 o 
   3   3   8        5.15        0.94      5.91 o 
   4   3   8        3.79        8.04      6.55 o 
   5   3   8      204.08      193.90     21.51 o 
 -10   4   8       13.41        9.17      5.51 o 
  -9   4   8      277.95      311.41     15.37 o 
  -8   4   8       95.24      103.12     11.07 o 
  -7   4   8       28.82       22.47      6.27 o 
  -6   4   8        6.28        6.24      2.18 o 
  -5   4   8       56.51       52.34      3.96 o 
  -4   4   8       42.65       38.21      3.46 o 
  -3   4   8     1621.43     1504.52     33.05 o 
  -2   4   8        3.59        0.17      2.59 o 
  -1   4   8        8.82       13.07      3.45 o 
   0   4   8      230.62      220.24     10.89 o 
   1   4   8       10.06       11.22      3.74 o 
   2   4   8       26.64       19.58      4.99 o 
   3   4   8      182.95      185.49     22.29 o 
   4   4   8       18.82       35.07     18.29 o 
   5   4   8       12.51        6.74      7.59 o 
 -10   5   8       25.09       16.17      5.80 o 
  -9   5   8        1.60        8.76      4.60 o 
  -8   5   8       13.96        8.21      4.36 o 
  -7   5   8       47.76       40.06      6.13 o 
  -6   5   8      206.95      196.93      8.67 o 
  -5   5   8       49.11       42.03      4.20 o 
  -4   5   8       42.39       45.89      3.65 o 
  -3   5   8       68.23       72.91      5.86 o 
  -2   5   8        0.32        0.31      2.61 o 
  -1   5   8       12.44        9.32      3.45 o 
   0   5   8      631.68      596.61     15.92 o 
   1   5   8       10.32        8.71      3.82 o 
   2   5   8      137.45      132.04      9.44 o 
   3   5   8       68.56       62.80     11.86 o 
   4   5   8       47.00       39.05     10.20 o 
   5   5   8       11.21       -5.77      6.30 o 
 -10   6   8        0.22        3.49      4.65 o 
  -9   6   8       12.38        7.96      4.33 o 
  -8   6   8       33.99       31.90      6.20 o 
  -7   6   8       51.44       63.47      7.42 o 
  -6   6   8        4.86        0.87      2.68 o 
  -5   6   8       18.88       21.07      3.14 o 
  -4   6   8        3.11        4.69      2.61 o 
  -3   6   8       10.28        8.57      2.79 o 
  -2   6   8      514.22      481.01     10.78 o 
  -1   6   8        1.21       -0.39      2.71 o 
   0   6   8       43.67       47.15      5.57 o 
   1   6   8      109.04      117.90      7.45 o 
   2   6   8       83.79       86.93     13.91 o 
   3   6   8        0.40        0.34      5.16 o 
   4   6   8       52.26       38.41     10.37 o 
   5   6   8        0.74       -3.64      6.27 o 
 -11   7   8        4.89       18.36     12.32 o 
 -10   7   8       55.03       61.17      9.10 o 
  -9   7   8        3.27        4.10      4.38 o 
  -8   7   8        7.33        9.40      4.79 o 
  -7   7   8       68.09       79.25      8.23 o 
  -6   7   8        0.30       -0.72      2.66 o 
  -5   7   8      162.67      160.97      6.43 o 
  -4   7   8      433.90      434.91     11.86 o 
  -3   7   8        0.65        2.85      3.13 o 
  -2   7   8      195.42      207.23      9.67 o 
  -1   7   8       35.80       37.36      4.83 o 
   0   7   8       75.12       70.13      6.49 o 
   1   7   8       40.20       39.67      5.14 o 
   2   7   8       34.49       37.76      6.19 o 
   3   7   8       29.48       32.16      9.11 o 
   4   7   8       66.46       83.98     13.82 o 
   5   7   8       10.14        7.64      7.53 o 
 -10   8   8       10.35       11.70      6.12 o 
  -9   8   8       35.00       26.26      7.65 o 
  -8   8   8       61.80       59.40      7.97 o 
  -7   8   8      521.68      576.93     18.66 o 
  -6   8   8       18.51       18.07      3.98 o 
  -5   8   8      361.90      355.11      9.14 o 
  -4   8   8      297.19      303.87     11.36 o 
  -3   8   8      174.91      190.75     11.63 o 
  -2   8   8      409.37      389.75      9.73 o 
  -1   8   8      203.36      201.57      8.69 o 
   0   8   8       11.15       12.93      3.85 o 
   1   8   8      190.53      232.89      9.89 o 
   2   8   8        6.41       11.75      4.87 o 
   3   8   8       13.60       13.47      6.97 o 
   4   8   8       54.64       57.69     11.82 o 
   5   8   8       74.52       83.06     14.95 o 
 -10   9   8       18.83       29.01      6.99 o 
  -9   9   8       58.67       71.39     13.11 o 
  -8   9   8        1.54        1.39      4.29 o 
  -7   9   8       12.05        8.40      3.10 o 
  -6   9   8      162.27      189.33      9.07 o 
  -5   9   8        7.47        7.72      2.90 o 
  -4   9   8      230.68      202.68     11.57 o 
  -3   9   8       13.18       10.02      3.90 o 
  -2   9   8        1.01        2.88      2.53 o 
  -1   9   8        0.28       -2.72      2.72 o 
   0   9   8       10.68        7.95      3.65 o 
   1   9   8      205.58      217.66      9.59 o 
   2   9   8       33.72       25.74      5.79 o 
   3   9   8        7.49       13.52      7.44 o 
   4   9   8        4.67       -2.76      6.20 o 
   5   9   8       39.06       27.62      9.90 o 
 -10  10   8       32.88       18.59      6.94 o 
  -9  10   8       13.46       20.75      6.30 o 
  -8  10   8      123.11      115.14     10.35 o 
  -7  10   8      350.23      338.57     10.88 o 
  -6  10   8      227.28      253.68     10.31 o 
  -5  10   8      139.31      137.87      7.11 o 
  -4  10   8      308.63      308.07     11.61 o 
  -3  10   8      352.93      348.00     12.62 o 
  -2  10   8      376.81      391.67     13.48 o 
  -1  10   8      198.80      183.65      8.65 o 
   0  10   8       92.04       86.00      8.35 o 
   1  10   8      369.53      373.03     12.10 o 
   2  10   8      109.53      117.42     10.87 o 
   3  10   8       22.15       38.75      9.49 o 
   4  10   8        1.70        6.80      6.71 o 
   5  10   8      131.88      101.26     15.99 o 
 -10  11   8       90.20       91.62     10.73 o 
  -9  11   8       73.30       89.97     10.15 o 
  -8  11   8       60.60       39.19      7.45 o 
  -7  11   8       29.55       27.01      4.61 o 
  -6  11   8       25.35       31.04      6.90 o 
  -5  11   8       15.33       14.91      3.79 o 
  -4  11   8      164.98      169.36      9.18 o 
  -3  11   8      115.22      117.20      8.27 o 
  -2  11   8       38.83       36.90      5.10 o 
  -1  11   8       28.17       30.17      4.53 o 
   0  11   8      105.02      127.65     10.22 o 
   1  11   8       19.53        8.23      4.46 o 
   2  11   8       64.65       64.94      9.03 o 
   3  11   8       32.30       30.29      5.66 o 
   4  11   8       87.47      102.98     15.43 o 
   5  11   8        9.36       14.45      8.58 o 
 -10  12   8       22.25       27.98      7.50 o 
  -9  12   8        9.18       10.37      5.15 o 
  -8  12   8      104.46       86.88      9.65 o 
  -7  12   8      454.22      470.65     17.18 o 
  -6  12   8      480.80      520.16     18.07 o 
  -5  12   8      105.59       96.34      8.23 o 
  -4  12   8      546.27      517.66     15.39 o 
  -3  12   8      229.23      225.71     10.73 o 
  -2  12   8      268.46      238.93      9.92 o 
  -1  12   8      266.43      259.59     14.03 o 
   0  12   8      201.91      209.84     11.46 o 
   1  12   8      356.90      338.37     14.84 o 
   2  12   8      328.29      347.13     15.28 o 
   3  12   8       22.41       20.65      4.92 o 
   4  12   8      146.68      145.75     33.09 o 
   5  12   8       90.90       96.72     16.60 o 
 -10  13   8      140.71      160.44     13.83 o 
  -9  13   8       47.18       56.30      8.68 o 
  -8  13   8       45.74       42.75      8.18 o 
  -7  13   8       50.87       58.45      6.61 o 
  -6  13   8       33.68       43.01     12.83 o 
  -5  13   8       14.84       16.63      3.77 o 
  -4  13   8        4.65        4.61      3.39 o 
  -3  13   8       24.08       30.03      5.26 o 
  -2  13   8        4.08        2.41      3.43 o 
  -1  13   8       60.60       61.70      5.90 o 
   0  13   8       16.70       17.16      5.13 o 
   1  13   8        3.34        8.77      3.76 o 
   2  13   8        1.60       -0.90      4.40 o 
   3  13   8        9.31        3.46      4.23 o 
   4  13   8      100.16       81.84     21.64 o 
 -10  14   8       43.38       49.28     10.54 o 
  -9  14   8       23.21       23.85      6.36 o 
  -8  14   8      359.74      393.32     19.46 o 
  -7  14   8        6.60        4.19      6.20 o 
  -6  14   8      334.64      337.95     18.14 o 
  -5  14   8       50.83       58.58      9.45 o 
  -4  14   8        2.73        1.81      3.38 o 
  -3  14   8      253.28      257.81     11.48 o 
  -2  14   8       41.73       39.53      7.63 o 
  -1  14   8      246.19      266.54     10.32 o 
   0  14   8      224.54      231.17     10.81 o 
   1  14   8        5.37        3.23      3.98 o 
   2  14   8        6.92        3.16      4.76 o 
   3  14   8        0.04       -0.13      3.93 o 
   4  14   8       80.86       67.58     13.11 o 
 -10  15   8       28.66       22.08     14.21 o 
  -9  15   8       66.62       37.10      8.82 o 
  -8  15   8      115.14      114.86     12.68 o 
  -7  15   8      171.91      168.75     10.25 o 
  -6  15   8        3.71       10.51      4.25 o 
  -5  15   8        0.45        1.56      3.12 o 
  -4  15   8       43.53       46.03      5.97 o 
  -3  15   8       10.57        6.39      3.96 o 
  -2  15   8       15.31        5.39      3.67 o 
  -1  15   8       91.96      105.68      7.47 o 
   0  15   8       33.11       41.20      6.10 o 
   1  15   8        4.19        2.45      3.98 o 
   2  15   8       33.34       50.60      9.55 o 
   3  15   8       44.08       48.16      6.91 o 
   4  15   8       20.32       23.73      9.29 o 
 -10  16   8        1.68       11.68     13.08 o 
  -9  16   8        4.76       15.38      6.98 o 
  -8  16   8       13.76       18.98      6.73 o 
  -7  16   8       64.86       67.65     10.50 o 
  -6  16   8        7.65       10.16      4.36 o 
  -5  16   8       38.85       34.30      4.89 o 
  -4  16   8       52.28       53.24      6.38 o 
  -3  16   8        3.49        6.09      5.27 o 
  -2  16   8       76.59       69.80      7.86 o 
  -1  16   8       45.23       27.74      4.85 o 
   0  16   8        7.73        3.06      4.10 o 
   1  16   8       71.77       75.16      7.94 o 
   2  16   8        0.10       -4.22      4.96 o 
   3  16   8       17.17       18.48     10.87 o 
   4  16   8        2.35        6.90      7.49 o 
  -9  17   8        4.52       12.34      6.52 o 
  -8  17   8      752.85      794.32     29.02 o 
  -7  17   8       99.87       88.38      9.39 o 
  -6  17   8       25.64       19.70      5.64 o 
  -5  17   8       32.96       38.51      5.14 o 
  -4  17   8        0.01        2.10      3.64 o 
  -3  17   8        1.68       -0.83      4.16 o 
  -2  17   8       94.93       97.20      8.50 o 
  -1  17   8       28.39       33.88      5.20 o 
   0  17   8        2.82       -1.46      3.48 o 
   1  17   8     1203.37     1290.84     27.20 o 
   2  17   8      213.54      240.04     16.48 o 
   3  17   8       24.11       20.81      8.48 o 
   4  17   8      120.72      160.67     26.71 o 
  -9  18   8       15.82       21.75      7.60 o 
  -8  18   8      401.38      405.84     35.88 o 
  -7  18   8      158.75      154.52     10.54 o 
  -6  18   8       57.58       32.98     12.97 o 
  -5  18   8      158.91      166.51      8.68 o 
  -4  18   8       99.88       84.70      7.77 o 
  -3  18   8        6.09        3.65      4.16 o 
  -2  18   8      584.08      582.75     20.97 o 
  -1  18   8       83.55       84.32      7.03 o 
   0  18   8       63.92       59.06      6.20 o 
   1  18   8        3.81        5.96      6.72 o 
   2  18   8        0.24        3.07      6.02 o 
   3  18   8        0.92        1.94      5.58 o 
   4  18   8       51.25       27.01     14.66 o 
  -9  19   8       53.48       53.53     10.63 o 
  -8  19   8       30.22       39.40     10.15 o 
  -7  19   8      120.11      120.52      9.71 o 
  -6  19   8       55.07       52.40      8.61 o 
  -5  19   8      111.82      117.55     12.23 o 
  -4  19   8      100.05      101.18      8.39 o 
  -3  19   8      184.72      180.04     10.93 o 
  -2  19   8       41.52       31.89      8.70 o 
  -1  19   8        1.81        7.17      4.19 o 
   0  19   8       15.27       11.15      4.33 o 
   1  19   8      219.51      242.83     17.68 o 
   2  19   8       69.58       76.30     25.84 o 
   3  19   8        0.07       -3.02      6.26 o 
   4  19   8       50.29       37.13     16.43 o 
  -9  20   8        5.61       21.47     13.61 o 
  -8  20   8      136.55      146.09     17.13 o 
  -7  20   8      105.61      122.23      9.94 o 
  -6  20   8       55.57       46.98      8.51 o 
  -5  20   8       99.55       94.04      8.55 o 
  -4  20   8      257.81      261.06     12.32 o 
  -3  20   8      216.64      214.12     11.69 o 
  -2  20   8       31.66       21.30      6.65 o 
  -1  20   8       59.93       58.68      6.52 o 
   0  20   8        0.18        1.17      4.65 o 
   1  20   8      176.00      161.89     21.41 o 
   2  20   8      369.10      400.99     21.55 o 
   3  20   8        4.36        5.68      6.26 o 
  -9  21   8       34.82       17.97     10.73 o 
  -8  21   8       31.45       48.08      9.66 o 
  -7  21   8        3.13        4.47      4.66 o 
  -6  21   8      164.49      154.07     13.29 o 
  -5  21   8       38.68       21.37      6.91 o 
  -4  21   8        1.58       -1.26      3.90 o 
  -3  21   8      156.30      147.93     10.41 o 
  -2  21   8       46.51       41.09     15.18 o 
  -1  21   8       63.80       74.63      9.16 o 
   0  21   8       22.58       17.22      4.78 o 
   1  21   8       74.74       78.96     11.89 o 
   2  21   8       61.47       66.14     11.23 o 
   3  21   8        0.97        0.15      5.86 o 
  -8  22   8       18.07        6.66     11.69 o 
  -7  22   8      355.97      392.22     48.64 o 
  -6  22   8        1.90       -2.18      5.00 o 
  -5  22   8      290.83      310.48     18.47 o 
  -4  22   8      117.70      136.68      9.69 o 
  -3  22   8      402.57      427.45     16.24 o 
  -2  22   8        0.46       10.20      5.82 o 
  -1  22   8      292.82      312.26     12.34 o 
   0  22   8        4.73        2.07      4.08 o 
   1  22   8      333.29      375.52     22.94 o 
   2  22   8      110.26      106.35     17.74 o 
   3  22   8       12.70        2.97      6.32 o 
  -8  23   8      439.54      470.66     43.39 o 
  -7  23   8       18.65       19.96      6.99 o 
  -6  23   8        5.40        2.36      5.63 o 
  -5  23   8       41.01       39.94      8.61 o 
  -4  23   8      119.75      111.95      9.20 o 
  -3  23   8        8.88        9.83      5.01 o 
  -2  23   8        1.83       10.54      5.84 o 
  -1  23   8        2.97       -1.07      3.83 o 
   0  23   8       35.81       25.67      7.17 o 
   1  23   8      246.16      223.68     37.00 o 
   2  23   8      144.16      150.67     15.18 o 
   3  23   8        0.47        0.76      7.79 o 
  -8  24   8      166.32      156.75     27.72 o 
  -7  24   8      169.79      193.70     14.66 o 
  -6  24   8       10.63       23.56      7.35 o 
  -5  24   8        8.23        4.12      6.43 o 
  -4  24   8      115.80      101.96      8.99 o 
  -3  24   8      130.84      126.69     11.48 o 
  -2  24   8      434.31      443.94     19.51 o 
  -1  24   8       12.82        6.39      4.41 o 
   0  24   8        2.70        3.93      4.23 o 
   1  24   8      256.18      258.25     16.22 o 
   2  24   8       12.08        8.19      7.79 o 
  -7  25   8       16.60       28.00      9.80 o 
  -6  25   8        0.02        9.38      6.29 o 
  -5  25   8       43.52       44.38      9.41 o 
  -4  25   8       25.79       34.97      6.39 o 
  -3  25   8        2.69        9.11      5.77 o 
  -2  25   8        2.96       -7.12      7.12 o 
  -1  25   8        0.92       11.80      5.27 o 
   0  25   8       80.56       74.46      7.10 o 
   1  25   8      254.73      251.67     20.13 o 
   2  25   8        0.80       -0.14     10.11 o 
  -7  26   8       30.00       25.38      7.81 o 
  -6  26   8       11.81        9.95      6.58 o 
  -5  26   8      143.34      165.37     26.18 o 
  -4  26   8       23.03       16.15      5.60 o 
  -3  26   8        7.88        8.15      5.43 o 
  -2  26   8      114.05      102.78     16.04 o 
  -1  26   8        0.30        4.73      4.49 o 
   0  26   8        5.72       -4.09      4.09 o 
   1  26   8       76.94       58.26     20.21 o 
   2  26   8       41.26       50.37     23.24 o 
  -7  27   8       24.99       27.51      9.82 o 
  -6  27   8        3.35        6.91      6.61 o 
  -5  27   8       64.81       52.12     15.06 o 
  -4  27   8        3.24        3.90      4.62 o 
  -3  27   8       12.65       21.54      7.17 o 
  -2  27   8       44.56       31.37      8.04 o 
  -1  27   8       12.91        9.49      5.26 o 
   0  27   8       13.35        8.86      6.36 o 
   1  27   8       64.82       81.11     11.21 o 
  -6  28   8       28.65       28.14     17.26 o 
  -5  28   8        5.29        6.81      7.10 o 
  -4  28   8       10.40        7.41      5.17 o 
  -3  28   8        5.76       -1.93      5.67 o 
  -2  28   8       27.56       29.23      8.31 o 
  -1  28   8       21.80       19.55      7.18 o 
   0  28   8        0.02        9.08      5.84 o 
   1  28   8        5.40       -1.00      8.39 o 
  -6  29   8        1.40       -2.03     11.72 o 
  -5  29   8       20.42       31.77      9.00 o 
  -4  29   8        6.66        2.73      5.19 o 
  -3  29   8        1.20       -2.10      5.57 o 
  -2  29   8        2.03       -1.70      5.91 o 
  -1  29   8        0.30        6.12      5.30 o 
   0  29   8       19.23        8.82      6.36 o 
  -5  30   8       11.90       20.05     12.79 o 
  -4  30   8       19.14       23.27      8.80 o 
  -3  30   8       19.99       17.54      7.40 o 
  -2  30   8       15.57       18.31      7.49 o 
  -1  30   8       18.32        6.23      5.81 o 
  -4  31   8       78.38       62.99     14.17 o 
  -3  31   8       15.40       17.75      8.48 o 
  -2  31   8        1.03       16.64     14.22 o 
 -10   1   9       17.46        9.36      5.45 o 
  -9   1   9        1.01        7.99      4.32 o 
  -8   1   9       38.69       43.96      7.06 o 
  -7   1   9       92.72      100.30     13.65 o 
  -6   1   9       35.23       37.78      4.20 o 
  -5   1   9        5.04        5.65      2.35 o 
  -4   1   9       31.82       37.42      4.36 o 
  -3   1   9       35.16       38.70      4.82 o 
  -2   1   9      942.70      918.34     17.81 o 
  -1   1   9       41.79       47.86      6.07 o 
   0   1   9        1.77        1.50      3.67 o 
   1   1   9      423.50      435.03     13.87 o 
   2   1   9       83.93       90.82      8.82 o 
   3   1   9      260.65      259.89     21.87 o 
   4   1   9       21.65       25.89      9.83 o 
 -10   2   9      104.33      111.64     13.17 o 
  -9   2   9       33.99       38.48      6.83 o 
  -8   2   9       72.26       86.51      7.81 o 
  -7   2   9      110.50      123.58      8.53 o 
  -6   2   9       31.11       28.71      3.51 o 
  -5   2   9      295.59      312.24      8.22 o 
  -4   2   9      206.50      206.17      7.94 o 
  -3   2   9      247.02      243.77      9.15 o 
  -2   2   9       81.63       86.41     10.38 o 
  -1   2   9      611.49      574.29     19.78 o 
   0   2   9        7.14        8.01      4.51 o 
   1   2   9       96.50      102.38      7.54 o 
   2   2   9        2.68        8.08      4.35 o 
   3   2   9      168.40      171.64     23.17 o 
   4   2   9        1.42        3.88      7.07 o 
 -10   3   9        2.46        4.84      5.15 o 
  -9   3   9        2.73        1.19      3.77 o 
  -8   3   9      102.42      116.65      8.95 o 
  -7   3   9      175.27      164.52      9.63 o 
  -6   3   9        0.00        2.03      2.29 o 
  -5   3   9       25.76       27.52      4.68 o 
  -4   3   9      185.01      187.31      9.85 o 
  -3   3   9       33.52       33.19      4.59 o 
  -2   3   9      155.95      149.85      7.66 o 
  -1   3   9      146.74      149.01      8.34 o 
   0   3   9        6.00       -3.85      3.85 o 
   1   3   9       39.94       39.68      5.51 o 
   2   3   9       74.10       91.09      7.83 o 
   3   3   9       41.47       53.85     11.66 o 
   4   3   9        0.46       -4.84      6.44 o 
 -10   4   9      124.32      112.62     11.52 o 
  -9   4   9       20.42       18.22      5.12 o 
  -8   4   9      106.91      119.50     10.69 o 
  -7   4   9      219.53      211.99     11.17 o 
  -6   4   9      210.74      197.02      7.10 o 
  -5   4   9      312.18      315.08      9.59 o 
  -4   4   9      227.88      239.37      9.33 o 
  -3   4   9      418.44      434.66     11.80 o 
  -2   4   9      333.92      348.93     11.38 o 
  -1   4   9      127.45      151.93      8.40 o 
   0   4   9       33.63       26.77      5.11 o 
   1   4   9      300.20      330.51     12.05 o 
   2   4   9        3.51        3.76      4.26 o 
   3   4   9      164.46      175.54     18.43 o 
   4   4   9        9.19       -6.30      6.30 o 
 -10   5   9        0.24        1.30      4.98 o 
  -9   5   9        0.04        4.24      6.74 o 
  -8   5   9        0.23       -3.92      4.05 o 
  -7   5   9       95.60       97.28      8.93 o 
  -6   5   9       36.65       29.70      3.58 o 
  -5   5   9       93.97       96.61      5.96 o 
  -4   5   9        0.58        5.82      3.94 o 
  -3   5   9       64.16       56.23      5.39 o 
  -2   5   9       51.70       59.66      5.51 o 
  -1   5   9       46.39       36.09      5.12 o 
   0   5   9       79.20       81.01      7.26 o 
   1   5   9        4.66        4.08      3.67 o 
   2   5   9        3.25        0.23      3.99 o 
   3   5   9       44.61       39.12     10.73 o 
   4   5   9       13.45        0.88      7.13 o 
 -10   6   9      170.14      203.51     14.31 o 
  -9   6   9        0.47        1.94      9.49 o 
  -8   6   9       62.02       70.45     14.19 o 
  -7   6   9      475.97      478.33     20.38 o 
  -6   6   9      401.20      403.12      9.72 o 
  -5   6   9      461.23      473.77     13.15 o 
  -4   6   9      755.80      731.67     21.60 o 
  -3   6   9        0.42       -2.69      3.05 o 
  -2   6   9      495.41      478.56     15.33 o 
  -1   6   9      246.70      259.65     11.18 o 
   0   6   9       88.12      101.29      7.87 o 
   1   6   9       57.20       66.79      6.46 o 
   2   6   9      376.99      373.96     15.20 o 
   3   6   9       25.35       29.00      9.69 o 
   4   6   9      157.13      154.76     18.93 o 
 -10   7   9      200.75      202.53     14.56 o 
  -9   7   9       36.80       23.76      6.47 o 
  -8   7   9      124.95      149.72     11.55 o 
  -7   7   9        1.86        4.26      3.28 o 
  -6   7   9        7.63        9.98      2.92 o 
  -5   7   9       84.77       85.41      7.40 o 
  -4   7   9      895.43      907.16     21.44 o 
  -3   7   9      125.34      113.72      6.79 o 
  -2   7   9        9.04       12.98      3.71 o 
  -1   7   9       49.70       42.51      5.41 o 
   0   7   9       23.68       21.58      8.01 o 
   1   7   9        6.56        7.68      3.96 o 
   2   7   9        4.66        4.38      7.12 o 
   3   7   9       26.37       26.67      9.85 o 
   4   7   9       37.31       27.18      9.89 o 
 -10   8   9      182.60      184.68     14.06 o 
  -9   8   9        0.43       -4.08      4.35 o 
  -8   8   9      744.87      844.43     43.33 o 
  -7   8   9        0.61        1.16      2.85 o 
  -6   8   9      354.73      347.64      9.51 o 
  -5   8   9      287.96      293.33     11.61 o 
  -4   8   9       19.83       13.10      4.14 o 
  -3   8   9      205.32      204.70     10.85 o 
  -2   8   9      689.51      724.61     17.87 o 
  -1   8   9      356.01      337.64     11.54 o 
   0   8   9       49.35       49.95      6.30 o 
   1   8   9      115.54      139.58      8.42 o 
   2   8   9       44.37       48.94      9.62 o 
   3   8   9       47.40       36.56     10.83 o 
   4   8   9       77.73       78.85     14.78 o 
 -10   9   9        3.58       13.44      6.00 o 
  -9   9   9       58.49       54.99      8.82 o 
  -8   9   9        7.30        0.18      4.51 o 
  -7   9   9       65.66       70.66      6.90 o 
  -6   9   9      104.06      115.28      9.26 o 
  -5   9   9        8.79        9.03      3.65 o 
  -4   9   9       23.12       31.86      5.35 o 
  -3   9   9      177.80      166.51     10.75 o 
  -2   9   9       20.67       21.64      4.72 o 
  -1   9   9       52.74       45.85      5.49 o 
   0   9   9       80.49       68.14     16.25 o 
   1   9   9       62.63       61.03      6.22 o 
   2   9   9       25.66       24.65      6.08 o 
   3   9   9       41.97       39.24     10.70 o 
   4   9   9        5.37       -0.89      6.85 o 
 -10  10   9       15.50       30.68     10.40 o 
  -9  10   9       61.18       56.17      8.53 o 
  -8  10   9       17.87        6.38      6.16 o 
  -7  10   9       52.17       47.45      5.70 o 
  -6  10   9        0.31        1.65      2.43 o 
  -5  10   9       10.57       11.62      3.93 o 
  -4  10   9      174.31      142.46      9.17 o 
  -3  10   9       94.70       81.65      7.70 o 
  -2  10   9       83.44       75.54      7.96 o 
  -1  10   9        0.12       -0.37      3.52 o 
   0  10   9       48.36       62.28     10.74 o 
   1  10   9       65.14       67.82      6.51 o 
   2  10   9       32.05       25.18      6.18 o 
   3  10   9        2.84        4.23      6.66 o 
   4  10   9        2.76        6.99      8.11 o 
 -10  11   9       47.82       45.56     20.90 o 
  -9  11   9       21.04       24.87      6.59 o 
  -8  11   9      429.09      448.50     17.97 o 
  -7  11   9        3.37        3.43      4.00 o 
  -6  11   9      159.36      155.39     11.64 o 
  -5  11   9        5.26        2.18      3.27 o 
  -4  11   9        9.48        9.58      4.03 o 
  -3  11   9       32.42       22.05      5.26 o 
  -2  11   9        1.99        0.92      3.49 o 
  -1  11   9        2.40       12.18      4.59 o 
   0  11   9       88.60       87.87      8.77 o 
   1  11   9      251.50      272.14     10.61 o 
   2  11   9       62.75       67.44      8.38 o 
   3  11   9       29.99       17.75     11.25 o 
   4  11   9        3.68       -5.59      6.93 o 
 -10  12   9        6.39       21.65     10.07 o 
  -9  12   9      197.60      199.15     14.24 o 
  -8  12   9        0.07        2.03      4.70 o 
  -7  12   9       14.64       15.00      4.79 o 
  -6  12   9      162.56      180.88     14.37 o 
  -5  12   9      356.05      365.30     13.18 o 
  -4  12   9        8.98        6.92      4.18 o 
  -3  12   9      120.36      119.76      9.12 o 
  -2  12   9       15.72       23.38      5.25 o 
  -1  12   9       36.53       26.93      5.44 o 
   0  12   9        2.60       -2.20      4.33 o 
   1  12   9        1.99        8.54      7.35 o 
   2  12   9       10.94        9.66      5.34 o 
   3  12   9        0.01       -0.88      6.73 o 
   4  12   9        7.46       -0.30      7.24 o 
 -10  13   9        0.36       18.79     14.40 o 
  -9  13   9       44.91       61.59      8.97 o 
  -8  13   9      140.95      161.75     14.36 o 
  -7  13   9        0.01       -3.54      3.54 o 
  -6  13   9       77.79       88.64      9.78 o 
  -5  13   9       18.24       22.93      4.87 o 
  -4  13   9       84.96       88.58      8.49 o 
  -3  13   9      280.66      269.45     13.35 o 
  -2  13   9       49.99       50.46      6.15 o 
  -1  13   9      128.16      116.99      9.11 o 
   0  13   9       76.22       82.62     11.50 o 
   1  13   9      154.17      181.14      9.29 o 
   2  13   9      303.35      342.64     16.03 o 
   3  13   9       14.04       13.62     13.23 o 
  -9  14   9      215.07      229.74     27.43 o 
  -8  14   9      118.22      132.57     13.59 o 
  -7  14   9      143.92      136.48     11.72 o 
  -6  14   9      153.11      145.14     14.76 o 
  -5  14   9       24.65       27.87      5.19 o 
  -4  14   9      129.86      122.36      9.24 o 
  -3  14   9      524.10      487.26     16.60 o 
  -2  14   9      160.39      154.46      8.95 o 
  -1  14   9      257.59      261.02     12.39 o 
   0  14   9        6.05        5.46      5.12 o 
   1  14   9        6.69        0.19      7.95 o 
   2  14   9       95.20      115.47     34.67 o 
   3  14   9       22.82       31.51     10.49 o 
  -9  15   9        0.26       17.13      7.08 o 
  -8  15   9       13.73       12.79      6.89 o 
  -7  15   9       14.06       11.17      4.84 o 
  -6  15   9        0.05        3.42      4.66 o 
  -5  15   9      131.22      139.73      9.11 o 
  -4  15   9       27.45       31.68      5.84 o 
  -3  15   9      103.63       90.12      9.32 o 
  -2  15   9       81.83       82.69      7.35 o 
  -1  15   9        1.77        9.38      4.67 o 
   0  15   9        4.03        2.63      5.05 o 
   1  15   9      100.36       80.94     11.63 o 
   2  15   9       45.34       49.56      9.60 o 
   3  15   9       11.12        3.24     11.19 o 
  -9  16   9       70.02       52.77     10.48 o 
  -8  16   9      106.60      107.60     12.66 o 
  -7  16   9      221.90      217.24     15.77 o 
  -6  16   9      346.00      363.05     17.69 o 
  -5  16   9      291.80      294.35     12.37 o 
  -4  16   9      112.80      113.35      9.25 o 
  -3  16   9      274.35      296.39     13.53 o 
  -2  16   9       62.09       73.89      6.87 o 
  -1  16   9      448.01      471.73     16.19 o 
   0  16   9       20.77       15.18      5.86 o 
   1  16   9      411.19      527.37     25.19 o 
   2  16   9      100.30      107.94     12.63 o 
   3  16   9      124.48      182.85     28.36 o 
  -9  17   9        0.55        1.15      7.28 o 
  -8  17   9       26.74       38.09     10.62 o 
  -7  17   9       16.40       12.00      9.75 o 
  -6  17   9       12.73       17.74      8.51 o 
  -5  17   9       38.38       45.07      8.23 o 
  -4  17   9        0.50        4.91      4.12 o 
  -3  17   9       51.86       58.17      7.61 o 
  -2  17   9       35.62       50.74      6.36 o 
  -1  17   9       33.94       23.59      6.15 o 
   0  17   9        7.81       13.76      5.57 o 
   1  17   9       70.05       83.77     12.22 o 
   2  17   9       94.05      112.74     39.00 o 
   3  17   9       23.77       24.54     14.10 o 
  -9  18   9       96.97       92.26     22.55 o 
  -8  18   9        8.89        3.44      8.94 o 
  -7  18   9       98.32      104.50     10.98 o 
  -6  18   9      264.59      275.73     16.27 o 
  -5  18   9        0.24        2.54      3.95 o 
  -4  18   9      159.34      154.57     16.99 o 
  -3  18   9       99.09      102.10      9.29 o 
  -2  18   9      327.19      353.22     24.67 o 
  -1  18   9       43.20       35.38     10.07 o 
   0  18   9       69.29       71.66      8.86 o 
   1  18   9        1.47       -8.93      8.93 o 
   2  18   9      208.16      230.79     17.19 o 
   3  18   9       51.86       50.66     18.34 o 
  -9  19   9        7.29       -8.23      8.23 o 
  -8  19   9       53.21       72.68     19.55 o 
  -7  19   9        5.17        6.93      5.68 o 
  -6  19   9        0.53        2.41      6.16 o 
  -5  19   9       24.61       26.27      6.72 o 
  -4  19   9       19.82       26.50      6.13 o 
  -3  19   9       50.99       70.32      8.36 o 
  -2  19   9        0.74       -1.29      4.08 o 
  -1  19   9       52.92       55.24      8.38 o 
   0  19   9      135.15      143.41     11.51 o 
   1  19   9      176.34      220.51     45.59 o 
   2  19   9       43.01       38.51      9.70 o 
  -8  20   9       13.27       19.50     10.67 o 
  -7  20   9        2.46        8.68     12.04 o 
  -6  20   9       83.88       96.36     11.65 o 
  -5  20   9        0.02        3.20      4.06 o 
  -4  20   9      154.96      164.55     13.14 o 
  -3  20   9       77.45       77.32      8.54 o 
  -2  20   9       25.27       26.11      7.27 o 
  -1  20   9        1.97        3.76      4.27 o 
   0  20   9      184.26      196.36     10.92 o 
   1  20   9       76.81       70.18     12.26 o 
   2  20   9       43.67       53.71     12.66 o 
  -8  21   9        0.33       -5.12     18.09 o 
  -7  21   9       49.96       56.02      9.20 o 
  -6  21   9        8.11       15.05      6.53 o 
  -5  21   9       61.15       58.78      7.99 o 
  -4  21   9        2.33        8.38      4.96 o 
  -3  21   9      100.02       92.83      9.42 o 
  -2  21   9       17.90       21.99      7.18 o 
  -1  21   9       81.37       56.44      6.94 o 
   0  21   9       43.85       33.20      6.32 o 
   1  21   9       45.05       22.74      8.89 o 
   2  21   9       55.27       43.57     10.41 o 
  -8  22   9       31.35      -14.68     14.68 o 
  -7  22   9       30.88       18.86     11.09 o 
  -6  22   9       58.00       68.04     10.37 o 
  -5  22   9       50.84       37.84      5.64 o 
  -4  22   9       98.92       99.48     11.54 o 
  -3  22   9        5.65        9.21     10.18 o 
  -2  22   9       39.53       23.35      9.50 o 
  -1  22   9        0.57        4.94      5.47 o 
   0  22   9       14.83       11.12      5.23 o 
   1  22   9       37.16       42.40     10.88 o 
   2  22   9       55.25       48.40     18.62 o 
  -7  23   9      124.08      110.46     12.33 o 
  -6  23   9       19.35       31.66      8.42 o 
  -5  23   9        7.16        9.09      6.41 o 
  -4  23   9       56.12       51.86      7.66 o 
  -3  23   9       12.59        7.40      6.16 o 
  -2  23   9      104.85       84.79     10.76 o 
  -1  23   9        0.42       -0.49      4.17 o 
   0  23   9       15.88       21.41      7.01 o 
   1  23   9      102.44       98.97     20.54 o 
  -7  24   9       10.37        9.85      8.51 o 
  -6  24   9       46.08       30.38      8.31 o 
  -5  24   9       12.13       14.39      7.34 o 
  -4  24   9       10.25       11.11      5.43 o 
  -3  24   9       31.29       34.22      8.04 o 
  -2  24   9      146.69      137.18     13.10 o 
  -1  24   9        3.66       -4.90      4.90 o 
   0  24   9      348.35      389.36     13.91 o 
   1  24   9       80.07       37.81     11.15 o 
  -7  25   9      132.27      127.02     21.11 o 
  -6  25   9       91.60      103.03     18.45 o 
  -5  25   9       13.29        7.11      6.82 o 
  -4  25   9        2.71        2.84      5.16 o 
  -3  25   9      167.75      176.30     19.80 o 
  -2  25   9        4.89       11.78      6.69 o 
  -1  25   9        0.56        0.92      4.47 o 
   0  25   9        3.19       -1.89      7.46 o 
  -6  26   9      115.39      113.55     33.74 o 
  -5  26   9      189.66      171.72     15.80 o 
  -4  26   9        1.05        5.40      5.16 o 
  -3  26   9        2.81        9.76      6.95 o 
  -2  26   9      310.91      303.03     18.42 o 
  -1  26   9       10.91       10.39      5.25 o 
   0  26   9       15.68        6.48      7.08 o 
  -6  27   9        0.90       18.68     15.95 o 
  -5  27   9        6.72        8.23      7.28 o 
  -4  27   9        5.46       14.67      5.78 o 
  -3  27   9        0.00       -2.46      5.72 o 
  -2  27   9        0.61       -4.45      5.83 o 
  -1  27   9       14.26       12.87      6.43 o 
  -5  28   9      118.93      114.36     27.99 o 
  -4  28   9       22.33       21.97      7.00 o 
  -3  28   9        5.75        7.79      6.56 o 
  -2  28   9       93.28       94.56     12.37 o 
  -1  28   9       63.96       61.93     11.36 o 
  -4  29   9        2.59       -1.67     12.08 o 
  -3  29   9        5.52        0.98      7.34 o 
 -10   0  10       16.06       17.44      9.13 o 
  -9   0  10      233.81      239.39     25.28 o 
  -8   0  10       25.70       23.61     13.84 o 
  -7   0  10        7.97       17.67     12.61 o 
  -6   0  10       73.34       80.64      7.48 o 
  -5   0  10      422.56      437.87     20.68 o 
  -4   0  10      580.31      591.16     25.29 o 
  -3   0  10      109.64      112.78     10.87 o 
  -2   0  10        1.35       10.58      5.16 o 
  -1   0  10       65.67       58.00     10.14 o 
   0   0  10      596.53      580.29     24.46 o 
   1   0  10       15.50        9.39      6.39 o 
   2   0  10      201.89      196.73     28.01 o 
   3   0  10        4.92        6.55     11.21 o 
 -10   1  10       18.37       18.23      6.29 o 
  -9   1  10       37.08       36.63      7.28 o 
  -8   1  10       90.44       98.03      9.56 o 
  -7   1  10       12.11        7.49      3.18 o 
  -6   1  10       12.35        6.64      3.85 o 
  -5   1  10       20.64       16.70      4.58 o 
  -4   1  10       13.37        7.52      4.60 o 
  -3   1  10       27.71       18.35      4.23 o 
  -2   1  10        1.65        0.59      3.36 o 
  -1   1  10       20.32       15.71      6.29 o 
   0   1  10        0.12        4.34      4.79 o 
   1   1  10       17.78       19.74      4.90 o 
   2   1  10        0.48       -2.21      6.26 o 
   3   1  10        0.10       -1.60      6.64 o 
 -10   2  10      150.01      149.20     12.78 o 
  -9   2  10      388.84      436.00     18.14 o 
  -8   2  10       71.80       77.16      8.76 o 
  -7   2  10       43.28       45.09      4.64 o 
  -6   2  10      314.96      318.74      9.32 o 
  -5   2  10      261.08      244.38     12.82 o 
  -4   2  10      194.02      220.17     11.42 o 
  -3   2  10      114.72      123.54     10.01 o 
  -2   2  10       87.94       91.13      7.73 o 
  -1   2  10       53.11       60.00      7.28 o 
   0   2  10      279.85      266.58     16.24 o 
   1   2  10       65.57       63.45      6.55 o 
   2   2  10       67.01       65.14     13.12 o 
   3   2  10       51.23       48.01     12.59 o 
 -10   3  10       22.63       22.82      6.68 o 
  -9   3  10       63.29       51.87      7.99 o 
  -8   3  10        0.01        1.82      4.38 o 
  -7   3  10       13.43       10.84      3.45 o 
  -6   3  10       31.89       30.82      4.76 o 
  -5   3  10       89.93       95.43      9.17 o 
  -4   3  10        3.06       -2.74      3.92 o 
  -3   3  10       15.77       11.03      3.90 o 
  -2   3  10       17.68       17.61      4.34 o 
  -1   3  10       31.35       34.36      5.88 o 
   0   3  10        1.86        3.61      4.01 o 
   1   3  10       14.25       16.32      5.06 o 
   2   3  10       95.15       97.13     15.06 o 
   3   3  10        3.14        4.39      7.94 o 
 -10   4  10      205.73      234.04     15.36 o 
  -9   4  10      252.86      260.84     14.85 o 
  -8   4  10       61.36       57.43      7.03 o 
  -7   4  10       61.38       60.33      5.41 o 
  -6   4  10        0.04        0.43      3.99 o 
  -5   4  10       75.78       83.36      8.56 o 
  -4   4  10      170.90      182.99     10.70 o 
  -3   4  10      245.06      273.39     10.37 o 
  -2   4  10        2.97        3.35      3.53 o 
  -1   4  10        0.04       -1.95      3.81 o 
   0   4  10      200.88      205.23     11.13 o 
   1   4  10       11.23       13.72      4.42 o 
   2   4  10        0.98       -3.13      6.36 o 
   3   4  10      131.02      126.73     17.79 o 
 -10   5  10        8.10       13.46      7.75 o 
  -9   5  10        3.22        4.70      4.83 o 
  -8   5  10        2.10       -2.66      3.56 o 
  -7   5  10      138.96      153.82      7.88 o 
  -6   5  10       63.34       55.75      7.67 o 
  -5   5  10        3.88       -1.80      5.37 o 
  -4   5  10       65.54       79.59      8.08 o 
  -3   5  10        5.16        8.28      4.70 o 
  -2   5  10       74.91       80.33      6.66 o 
  -1   5  10      434.37      436.31     15.37 o 
   0   5  10        9.45       14.34      4.91 o 
   1   5  10       20.46       27.25      5.15 o 
   2   5  10       88.06       95.54     16.11 o 
   3   5  10       24.65       29.59     10.66 o 
 -10   6  10       97.47       56.91     22.61 o 
  -9   6  10      248.36      257.98     13.49 o 
  -8   6  10        8.39        7.90      7.60 o 
  -7   6  10       28.14       25.70      5.10 o 
  -6   6  10      295.75      297.04     10.75 o 
  -5   6  10       98.89      111.05     14.87 o 
  -4   6  10        1.31       -0.97      4.94 o 
  -3   6  10       22.78       26.00      5.42 o 
  -2   6  10       17.22       14.39      4.13 o 
  -1   6  10       69.36       76.86      7.85 o 
   0   6  10       14.82       17.55      5.18 o 
   1   6  10      202.41      197.68      9.79 o 
   2   6  10      156.46      121.90     16.43 o 
   3   6  10       50.40       27.28     13.39 o 
 -10   7  10       24.60       32.65     16.59 o 
  -9   7  10      122.73      152.34     10.95 o 
  -8   7  10      232.84      251.00     12.67 o 
  -7   7  10       78.10       77.65      6.29 o 
  -6   7  10        3.38       10.10      4.49 o 
  -5   7  10       80.37       87.41      7.85 o 
  -4   7  10       88.18       80.59      8.02 o 
  -3   7  10       22.52       19.42      7.02 o 
  -2   7  10        0.01        7.61      4.68 o 
  -1   7  10      256.41      259.54     12.28 o 
   0   7  10        8.56       11.56      4.81 o 
   1   7  10        1.13        5.13      3.90 o 
   2   7  10        0.10        3.72      5.91 o 
   3   7  10       13.88       36.49     10.67 o 
 -10   8  10        0.03       15.29     12.73 o 
  -9   8  10       95.92      109.98      9.95 o 
  -8   8  10        1.95        7.09      4.21 o 
  -7   8  10       26.61       26.47      5.98 o 
  -6   8  10       16.41        6.46      7.34 o 
  -5   8  10       11.98        7.84      9.79 o 
  -4   8  10      260.98      282.33     13.10 o 
  -3   8  10      170.07      180.71     12.22 o 
  -2   8  10        2.90        2.26      4.22 o 
  -1   8  10      499.07      497.58     18.91 o 
   0   8  10        0.57       -0.83      3.94 o 
   1   8  10       17.36        9.65      5.21 o 
   2   8  10       27.31       19.47      7.42 o 
   3   8  10        5.14        3.91     10.01 o 
 -10   9  10       59.83       67.62     21.50 o 
  -9   9  10      200.71      240.78     27.29 o 
  -8   9  10       13.02       21.25      6.24 o 
  -7   9  10      179.15      183.69     22.68 o 
  -6   9  10        3.22        1.27      3.43 o 
  -5   9  10      179.41      171.22     10.14 o 
  -4   9  10      114.54      112.89      9.15 o 
  -3   9  10       51.60       53.58      6.56 o 
  -2   9  10       61.73       60.74      7.68 o 
  -1   9  10        0.00       -0.33      4.19 o 
   0   9  10      100.48      111.39      8.73 o 
   1   9  10       95.57      107.07     10.66 o 
   2   9  10       55.26       58.81     14.37 o 
   3   9  10        2.20       16.70      8.65 o 
  -9  10  10        3.54        3.14      5.69 o 
  -8  10  10      438.22      447.95     18.34 o 
  -7  10  10      120.41      143.51     19.83 o 
  -6  10  10      179.60      189.26      9.47 o 
  -5  10  10      637.67      637.46     22.30 o 
  -4  10  10        6.91        7.19      4.66 o 
  -3  10  10        4.23       14.54      5.39 o 
  -2  10  10      313.09      341.25     26.34 o 
  -1  10  10      203.42      210.36     13.72 o 
   0  10  10       39.08       31.87      8.57 o 
   1  10  10      347.98      397.13     22.75 o 
   2  10  10        0.45        1.81      4.72 o 
   3  10  10       78.93       59.28     13.06 o 
  -9  11  10       12.82       17.22     14.67 o 
  -8  11  10        7.58       14.65      6.69 o 
  -7  11  10        2.76        5.29      4.67 o 
  -6  11  10       63.89       63.72      6.15 o 
  -5  11  10      284.71      272.05     12.44 o 
  -4  11  10      475.99      471.48     16.36 o 
  -3  11  10      314.90      319.40     14.27 o 
  -2  11  10       76.65       76.68      8.36 o 
  -1  11  10       66.56       57.01      7.31 o 
   0  11  10       28.23       25.58      6.66 o 
   1  11  10       15.28        9.03      7.56 o 
   2  11  10        5.11        4.69      8.54 o 
  -9  12  10      224.44      290.27     19.40 o 
  -8  12  10       26.27       38.84     10.51 o 
  -7  12  10      303.11      329.70     18.52 o 
  -6  12  10      189.05      201.79      9.48 o 
  -5  12  10      279.71      273.72     12.48 o 
  -4  12  10      185.06      177.49     11.05 o 
  -3  12  10       42.04       47.15      7.14 o 
  -2  12  10      456.01      460.88     16.51 o 
  -1  12  10       20.20       12.54      5.27 o 
   0  12  10      699.05      726.46     22.54 o 
   1  12  10       34.83       21.33      8.17 o 
   2  12  10       36.48       29.18     13.96 o 
  -9  13  10        6.24        4.53      6.54 o 
  -8  13  10        0.05       10.04      6.87 o 
  -7  13  10       16.89       12.62      6.02 o 
  -6  13  10        1.87        5.36      3.72 o 
  -5  13  10        4.06        7.63      4.53 o 
  -4  13  10       68.74       48.31     10.38 o 
  -3  13  10       11.17        1.44      5.34 o 
  -2  13  10       46.87       56.16      7.50 o 
  -1  13  10       14.55       14.87      5.42 o 
   0  13  10       13.99       16.33      6.08 o 
   1  13  10       68.02       75.03     11.89 o 
   2  13  10       60.98       66.38     17.82 o 
  -9  14  10        9.67        4.78     11.36 o 
  -8  14  10       28.78       30.51     11.40 o 
  -7  14  10        7.52       14.59      6.06 o 
  -6  14  10       23.16       35.04      7.50 o 
  -5  14  10        9.47       15.53      4.90 o 
  -4  14  10      263.60      253.24     18.10 o 
  -3  14  10       20.12       25.48      6.34 o 
  -2  14  10       38.40       31.06      6.58 o 
  -1  14  10      237.48      245.71     12.63 o 
   0  14  10        7.94        7.21      5.28 o 
   1  14  10        5.05        3.37      6.99 o 
   2  14  10        1.29        2.74      9.03 o 
  -9  15  10        0.39       -6.81     23.63 o 
  -8  15  10       80.34       84.08     38.28 o 
  -7  15  10       97.35       73.72      9.53 o 
  -6  15  10       57.61       62.97      9.25 o 
  -5  15  10       20.38       21.22      5.53 o 
  -4  15  10      178.31      186.13     12.09 o 
  -3  15  10      116.11      103.76      9.55 o 
  -2  15  10       71.43       65.03      8.11 o 
  -1  15  10        4.21        5.78      4.94 o 
   0  15  10      219.02      241.77     13.29 o 
   1  15  10       28.99       17.95      7.97 o 
   2  15  10        0.01       -3.97      5.59 o 
  -8  16  10       16.76       39.58     11.25 o 
  -7  16  10        0.21        0.82      6.10 o 
  -6  16  10      132.70      124.64     18.75 o 
  -5  16  10        1.81       -3.31      4.03 o 
  -4  16  10       98.47      105.75      9.61 o 
  -3  16  10       22.90       20.18      5.27 o 
  -2  16  10        4.68       -4.12      4.12 o 
  -1  16  10      155.52      163.05     10.88 o 
   0  16  10       11.04        7.48      5.37 o 
   1  16  10       13.83        8.41     12.81 o 
   2  16  10        0.89        5.06      6.51 o 
  -8  17  10       61.11       86.19     14.74 o 
  -7  17  10       16.90       28.63      7.24 o 
  -6  17  10       69.79       58.16     10.16 o 
  -5  17  10       34.60       44.73      6.73 o 
  -4  17  10      103.67       98.58      9.42 o 
  -3  17  10       90.08       93.42      8.57 o 
  -2  17  10      144.53      146.25     14.17 o 
  -1  17  10       79.83       75.49      8.42 o 
   0  17  10       35.67       38.64      7.79 o 
   1  17  10        0.24        3.25      7.02 o 
  -8  18  10        0.61       12.25      8.01 o 
  -7  18  10        3.58        9.94      5.99 o 
  -6  18  10       30.34       38.27     11.35 o 
  -5  18  10       81.88       78.21      8.15 o 
  -4  18  10        0.04        0.21      4.52 o 
  -3  18  10        8.77       14.43      4.94 o 
  -2  18  10      122.55      127.96     10.46 o 
  -1  18  10       50.67       43.80      7.24 o 
   0  18  10       24.89       19.21      6.28 o 
   1  18  10        0.58       -2.85      6.61 o 
  -8  19  10       11.63        6.12     12.95 o 
  -7  19  10       12.94       12.31      6.44 o 
  -6  19  10       48.66       59.74     16.56 o 
  -5  19  10       33.28       26.93      6.08 o 
  -4  19  10       10.47       18.65      5.56 o 
  -3  19  10      153.43      150.67     11.55 o 
  -2  19  10       47.25       69.75     14.97 o 
  -1  19  10        3.30        6.51      5.21 o 
   0  19  10       51.01       50.29     13.77 o 
   1  19  10        2.25       -4.91      7.02 o 
  -7  20  10       49.16       51.07      9.41 o 
  -6  20  10        5.39        1.69      7.78 o 
  -5  20  10      326.07      378.81     16.52 o 
  -4  20  10      134.31      138.56     13.02 o 
  -3  20  10       13.73       16.32      8.50 o 
  -2  20  10       84.35       70.35      8.75 o 
  -1  20  10       37.70       27.78     10.72 o 
   0  20  10       13.56       13.33      5.63 o 
   1  20  10       89.96       82.92     13.18 o 
  -7  21  10        9.08        6.57      6.44 o 
  -6  21  10       37.58       42.18      9.12 o 
  -5  21  10        0.32        1.24      4.61 o 
  -4  21  10        1.79        2.78      5.19 o 
  -3  21  10        0.06        7.02      6.10 o 
  -2  21  10        2.86        2.93      5.10 o 
  -1  21  10        0.50       -3.19      7.29 o 
   0  21  10        9.20       14.32      9.17 o 
  -7  22  10       19.47        8.26      8.41 o 
  -6  22  10       51.42       38.11      9.02 o 
  -5  22  10      169.46      166.40     13.61 o 
  -4  22  10      197.48      193.64     12.64 o 
  -3  22  10       11.05        7.06      6.79 o 
  -2  22  10        1.69       -1.21      5.05 o 
  -1  22  10       90.71       86.27      9.04 o 
   0  22  10       59.39       49.80     12.05 o 
  -6  23  10        5.12       -2.24      6.28 o 
  -5  23  10       41.07       48.87      6.70 o 
  -4  23  10       36.53       39.52      7.94 o 
  -3  23  10       24.58       16.15      7.12 o 
  -2  23  10        3.34        0.63      6.43 o 
  -1  23  10       45.93       38.97      7.72 o 
  -6  24  10      114.27      107.25     29.21 o 
  -5  24  10       43.49       46.32     12.75 o 
  -4  24  10       17.23       -2.22      7.84 o 
  -3  24  10       54.18       60.99     11.75 o 
  -2  24  10        5.35        1.67      5.31 o 
  -1  24  10      172.53      193.69     12.09 o 
  -5  25  10       17.32       23.98     11.27 o 
  -4  25  10        0.03       -0.95      5.31 o 
  -3  25  10       19.78        9.60      6.86 o 
  -2  25  10        0.34       -0.77      5.11 o 
  -4  26  10      276.04      227.55     32.61 o 
  -3  26  10        1.64       -0.94     11.88 o 
  -9   1  11      825.03      919.49     27.03 o 
  -8   1  11        5.75       -0.13      4.52 o 
  -7   1  11        6.10        3.49      3.29 o 
  -6   1  11       58.21       60.92      9.19 o 
  -5   1  11        2.20        3.01      4.43 o 
  -4   1  11       84.62       93.41     11.21 o 
  -3   1  11      121.60      127.99      8.40 o 
  -2   1  11        1.71       11.59      5.79 o 
  -1   1  11       70.31       83.17      9.44 o 
   0   1  11       81.46       99.04      8.67 o 
   1   1  11       23.36       20.14      6.66 o 
   2   1  11        4.25        1.70      7.67 o 
  -9   2  11       10.10       15.11      5.68 o 
  -8   2  11      145.37      173.63     12.20 o 
  -7   2  11       25.33       23.26      5.17 o 
  -6   2  11       79.61       92.18     19.30 o 
  -5   2  11      120.74      124.64     10.91 o 
  -4   2  11       81.42       74.43      8.55 o 
  -3   2  11      126.68      155.49      9.01 o 
  -2   2  11       51.01       39.25      9.05 o 
  -1   2  11        3.87        4.53      5.45 o 
   0   2  11        4.03        2.79      4.48 o 
   1   2  11       64.73       69.93      6.62 o 
   2   2  11        7.27        8.03      8.41 o 
  -9   3  11      127.13      143.95     12.18 o 
  -8   3  11       40.25       46.03      7.44 o 
  -7   3  11       42.91       38.13      6.09 o 
  -6   3  11        3.13        4.00      4.99 o 
  -5   3  11       12.36        9.08     10.51 o 
  -4   3  11      161.50      160.29     14.11 o 
  -3   3  11       17.59       12.13      6.84 o 
  -2   3  11       38.40       37.45      6.92 o 
  -1   3  11        5.64       -2.23      4.44 o 
   0   3  11      125.82      163.99     11.68 o 
   1   3  11      109.68      108.90      8.56 o 
   2   3  11       19.30       31.02     11.34 o 
  -9   4  11        3.66       11.83      5.59 o 
  -8   4  11      470.67      504.87     21.79 o 
  -7   4  11       53.24       52.19      6.99 o 
  -6   4  11      274.03      281.68     13.72 o 
  -5   4  11      147.68      169.76     13.69 o 
  -4   4  11      196.33      211.81     12.38 o 
  -3   4  11        3.65       13.50      5.95 o 
  -2   4  11      285.12      268.73     12.23 o 
  -1   4  11        9.23        2.56      4.68 o 
   0   4  11      100.15      106.77      9.01 o 
   1   4  11      192.53      191.57     16.67 o 
   2   4  11        3.61       10.47      7.91 o 
  -9   5  11      248.28      279.62     18.36 o 
  -8   5  11       19.66       16.32     10.59 o 
  -7   5  11       22.68       15.18      7.47 o 
  -6   5  11       44.15       39.41      7.02 o 
  -5   5  11        6.93       -7.58     10.39 o 
  -4   5  11       11.67        9.94      5.10 o 
  -3   5  11        3.47       14.66      4.90 o 
  -2   5  11       11.24       13.73      5.59 o 
  -1   5  11       89.71       82.11     12.30 o 
   0   5  11      213.39      248.41     12.40 o 
   1   5  11        3.94        9.15      5.81 o 
   2   5  11        1.38        2.49      7.92 o 
  -9   6  11      115.29       96.92     10.55 o 
  -8   6  11      314.48      361.16     24.86 o 
  -7   6  11      157.67      138.35     20.06 o 
  -6   6  11       12.20       12.96     12.63 o 
  -5   6  11      105.46      105.83     10.66 o 
  -4   6  11       79.32       85.71      8.88 o 
  -3   6  11      305.38      304.19     15.16 o 
  -2   6  11      124.39      143.38     11.79 o 
  -1   6  11        8.07        7.80      5.48 o 
   0   6  11      338.46      375.97     14.66 o 
   1   6  11       72.90       60.18      8.64 o 
  -9   7  11       27.40       18.73      7.40 o 
  -8   7  11        0.15        7.63     10.31 o 
  -7   7  11        0.78        6.79      4.95 o 
  -6   7  11       58.36       75.72      7.47 o 
  -5   7  11        0.35        7.80      5.46 o 
  -4   7  11       73.63       86.32      9.45 o 
  -3   7  11      181.55      195.19     11.02 o 
  -2   7  11        0.28       10.84      5.10 o 
  -1   7  11        6.60       12.95      6.06 o 
   0   7  11       66.31       60.46      7.62 o 
   1   7  11        0.01       -0.90      5.22 o 
  -9   8  11       43.75       46.65      7.46 o 
  -8   8  11      116.07      119.09     22.99 o 
  -7   8  11      114.88      121.30     10.88 o 
  -6   8  11        0.03        4.45      4.63 o 
  -5   8  11       89.91      118.76     14.18 o 
  -4   8  11      288.09      314.58     14.63 o 
  -3   8  11       26.52       29.96      6.03 o 
  -2   8  11       53.65       42.92      7.21 o 
  -1   8  11      144.15      138.21     12.20 o 
   0   8  11      113.97      113.55     14.84 o 
   1   8  11      213.88      211.05     32.25 o 
  -9   9  11        6.95      -12.46     12.46 o 
  -8   9  11       36.17       60.97     13.01 o 
  -7   9  11        6.06        3.11      4.89 o 
  -6   9  11       68.15       61.99      7.34 o 
  -5   9  11      152.31      151.09     12.15 o 
  -4   9  11       13.78       16.79      6.29 o 
  -3   9  11        2.09       -0.03      4.24 o 
  -2   9  11      110.61       86.05     10.23 o 
  -1   9  11        0.29        2.47      5.53 o 
   0   9  11      427.17      457.99     26.38 o 
   1   9  11        3.41       15.47      7.74 o 
  -9  10  11       13.16       14.46     13.96 o 
  -8  10  11        0.01        7.64      8.21 o 
  -7  10  11       54.38       62.30     11.13 o 
  -6  10  11        1.12       -0.03      6.40 o 
  -5  10  11       33.60       36.13      7.61 o 
  -4  10  11       47.99       55.95      7.94 o 
  -3  10  11        0.29        3.57      4.45 o 
  -2  10  11      105.28       98.82      9.62 o 
  -1  10  11       11.43       10.94      6.24 o 
   0  10  11        0.59       -6.55     13.20 o 
   1  10  11       17.58       31.80     13.96 o 
  -8  11  11        5.13       13.15      8.48 o 
  -7  11  11        2.15        2.52      4.99 o 
  -6  11  11        1.63       10.44      5.41 o 
  -5  11  11       10.10       20.55     11.55 o 
  -4  11  11       19.49       23.05      7.16 o 
  -3  11  11        0.16        1.25      4.55 o 
  -2  11  11       47.19       47.04      7.43 o 
  -1  11  11       31.63       25.70      7.31 o 
   0  11  11      103.57       82.00     23.31 o 
   1  11  11       23.40       77.76     19.15 o 
  -8  12  11        0.31        4.53      7.64 o 
  -7  12  11       14.19        6.86      5.82 o 
  -6  12  11       68.43      109.85     11.93 o 
  -5  12  11       54.49       38.61     11.00 o 
  -4  12  11        0.01        8.31      5.12 o 
  -3  12  11       47.14       54.47      7.45 o 
  -2  12  11       10.32       23.46     10.23 o 
  -1  12  11        2.51       -5.00      5.00 o 
   0  12  11        0.01        2.86      5.23 o 
   1  12  11        4.61        2.54      6.04 o 
  -8  13  11       10.66       19.59      8.64 o 
  -7  13  11        1.56        7.78      5.99 o 
  -6  13  11        2.17       -4.02      6.30 o 
  -5  13  11      263.68      259.40     20.62 o 
  -4  13  11       15.89       12.42      5.70 o 
  -3  13  11        0.12        5.17      5.36 o 
  -2  13  11       35.15       39.52      9.46 o 
  -1  13  11      104.47      138.36     14.99 o 
   0  13  11       80.46       93.30      9.12 o 
   1  13  11       55.76       61.05     19.33 o 
  -8  14  11        5.10        7.05      7.51 o 
  -7  14  11        1.57        9.46      5.97 o 
  -6  14  11      250.37      279.24     15.86 o 
  -5  14  11      157.28      170.68     11.36 o 
  -4  14  11      504.58      581.42     23.60 o 
  -3  14  11      238.67      241.64     17.13 o 
  -2  14  11       44.20       42.73      7.25 o 
  -1  14  11      158.87      169.06     11.41 o 
   0  14  11       84.61       85.58     14.56 o 
  -8  15  11        0.44        2.98     14.66 o 
  -7  15  11       24.20       54.28      9.04 o 
  -6  15  11        0.87       -1.75      7.75 o 
  -5  15  11      339.64      360.12     15.20 o 
  -4  15  11        0.23       -4.83      4.83 o 
  -3  15  11        0.98        2.40      6.26 o 
  -2  15  11       15.90       18.85      6.01 o 
  -1  15  11        2.43        6.91      5.26 o 
   0  15  11        2.16        1.75      5.10 o 
  -7  16  11       14.27       15.13      9.95 o 
  -6  16  11      328.36      353.14     19.23 o 
  -5  16  11        6.87       12.90      5.35 o 
  -4  16  11      112.74      133.01     16.74 o 
  -3  16  11      153.36      173.98     13.97 o 
  -2  16  11       34.59       28.55      8.45 o 
  -1  16  11       66.68       59.08      8.10 o 
   0  16  11       57.11       48.67     14.38 o 
  -7  17  11        5.20        5.49      8.41 o 
  -6  17  11       40.92       50.17      9.36 o 
  -5  17  11       92.06       75.18      8.57 o 
  -4  17  11        7.16        8.57      5.75 o 
  -3  17  11        3.93        1.81     13.49 o 
  -2  17  11        2.58        3.72      4.98 o 
  -1  17  11        3.83       -0.16      4.87 o 
   0  17  11        1.93        9.79     13.41 o 
  -7  18  11       19.08       22.68      9.03 o 
  -6  18  11       47.89       44.45      9.71 o 
  -5  18  11      150.02      172.52     11.55 o 
  -4  18  11       24.91       25.32      6.77 o 
  -3  18  11      207.05      221.61     16.25 o 
  -2  18  11       12.74        7.36      5.51 o 
  -1  18  11        9.82        8.21      7.16 o 
  -6  19  11       15.12       16.10     10.18 o 
  -5  19  11       18.55       16.91      5.90 o 
  -4  19  11       16.12       14.72      6.12 o 
  -3  19  11        4.74        8.00      6.43 o 
  -2  19  11       48.33       53.95      8.08 o 
  -1  19  11       17.61       17.59      6.11 o 
  -6  20  11        0.19       -1.75      6.28 o 
  -5  20  11       16.58       19.77      6.63 o 
  -4  20  11      442.81      452.45     16.34 o 
  -3  20  11       84.48       95.33     23.41 o 
  -2  20  11        2.54       -2.16      7.49 o 
  -5  21  11       25.87       18.39      5.90 o 
  -4  21  11       39.31       38.40      7.03 o 
  -3  21  11        0.97       -2.61      6.16 o 
  -2  21  11        2.72        5.39      5.50 o 
  -4  22  11      192.60      179.73     12.78 o 
  -3  22  11       47.19       38.54     11.06 o 
  -7   0  12      816.66      869.56     35.09 o 
  -6   0  12       25.96       18.24     10.29 o 
  -5   0  12      165.96      240.47     24.88 o 
  -4   0  12        7.09        3.74      6.29 o 
  -3   0  12      518.59      580.70     54.82 o 
  -2   0  12       20.21       24.81      9.03 o 
  -1   0  12      154.08      189.48     21.28 o 
   0   0  12      196.38      239.23     17.65 o 
  -7   1  12       19.56       25.53      6.10 o 
  -6   1  12       58.43       35.63      8.43 o 
  -5   1  12       19.55       40.46     20.44 o 
  -4   1  12       27.50       33.29      6.15 o 
  -3   1  12        7.49       23.84      5.26 o 
  -2   1  12        0.57        1.92      5.24 o 
  -1   1  12      248.37      258.64     22.29 o 
   0   1  12      394.51      428.30     26.79 o 
  -7   2  12      116.64      123.46      9.52 o 
  -6   2  12      187.94      177.57     14.21 o 
  -5   2  12       28.53       57.18     11.07 o 
  -4   2  12      233.25      222.23     13.29 o 
  -3   2  12       10.99        8.59      5.12 o 
  -2   2  12        9.47        9.43      5.50 o 
  -1   2  12       62.09       68.18      8.28 o 
   0   2  12        5.76        6.14      4.92 o 
  -7   3  12        0.05       -3.17      4.34 o 
  -6   3  12        0.45       -2.08      5.77 o 
  -5   3  12       25.35       27.18      8.47 o 
  -4   3  12        4.91       -4.69      4.69 o 
  -3   3  12       43.30       28.34      8.31 o 
  -2   3  12       12.20        5.77      5.31 o 
  -1   3  12        3.10       -2.01      4.75 o 
   0   3  12       18.07       25.26      6.01 o 
  -7   4  12       14.95        3.72      7.80 o 
  -6   4  12       25.88       16.57      6.51 o 
  -5   4  12        3.95       11.34      5.92 o 
  -4   4  12      159.96      135.15     11.24 o 
  -3   4  12        5.18       -1.00      4.74 o 
  -2   4  12       12.07        3.85      6.08 o 
  -1   4  12        0.09       -1.67      5.04 o 
   0   4  12        0.78        4.41      4.76 o 
  -8   5  12       55.33       66.09     16.74 o 
  -7   5  12       71.93       62.75     10.53 o 
  -6   5  12       34.13       30.51      7.35 o 
  -5   5  12        5.57        3.18      8.20 o 
  -4   5  12       44.81       61.69     11.70 o 
  -3   5  12      133.42      125.21      9.91 o 
  -2   5  12        0.02        1.88      5.01 o 
  -1   5  12      204.45      219.77     14.57 o 
   0   5  12       20.26       16.23      5.62 o 
  -8   6  12       12.17       21.78     11.76 o 
  -7   6  12        2.16        6.83      7.32 o 
  -6   6  12       20.79       15.59      6.23 o 
  -5   6  12       31.40       34.84      7.89 o 
  -4   6  12       15.02        3.93      7.86 o 
  -3   6  12        1.41        7.52      5.05 o 
  -2   6  12        1.61        7.50      5.49 o 
  -1   6  12        0.52        1.91      5.94 o 
   0   6  12       40.95       47.58     13.92 o 
  -8   7  12        2.34        3.29     14.89 o 
  -7   7  12       23.11       10.99      7.81 o 
  -6   7  12       18.36       18.99      8.52 o 
  -5   7  12        8.45        3.57     11.31 o 
  -4   7  12       73.16       71.88      9.12 o 
  -3   7  12       49.76       46.53      8.78 o 
  -2   7  12       26.71       36.38      7.31 o 
  -1   7  12       41.31       57.35      9.19 o 
   0   7  12       19.18       17.56      6.24 o 
  -8   8  12      144.75      171.56     27.44 o 
  -7   8  12      156.93      175.06     16.01 o 
  -6   8  12        0.02       -5.09      5.09 o 
  -5   8  12       22.73       24.96      7.67 o 
  -4   8  12        3.42        1.29      5.32 o 
  -3   8  12      169.45      186.49     11.47 o 
  -2   8  12      148.61      194.76     12.86 o 
  -1   8  12        4.63        1.87      5.84 o 
  -8   9  12       10.83        0.53     12.81 o 
  -7   9  12       53.40       51.26     19.64 o 
  -6   9  12       25.45       23.65      9.47 o 
  -5   9  12       34.77       33.84      8.64 o 
  -4   9  12      164.69      169.52     12.36 o 
  -3   9  12       11.12       11.78      5.68 o 
  -2   9  12        9.72        0.07      5.43 o 
  -1   9  12       68.19       70.41      9.78 o 
  -7  10  12       98.01      105.27     13.29 o 
  -6  10  12      136.79      126.39     10.78 o 
  -5  10  12      122.00      118.25     15.40 o 
  -4  10  12        0.33        5.19      5.40 o 
  -3  10  12      111.17      106.17      9.28 o 
  -2  10  12      252.90      280.90     18.36 o 
  -1  10  12       22.10       13.09      7.97 o 
  -7  11  12       48.91       51.88      9.21 o 
  -6  11  12        3.52        6.26      6.70 o 
  -5  11  12       24.56       34.34     11.43 o 
  -4  11  12       44.42       34.29      7.30 o 
  -3  11  12       34.23       43.59      7.48 o 
  -2  11  12        0.70        0.40      5.23 o 
  -1  11  12        7.78        8.08      6.60 o 
  -7  12  12      116.70      118.08     12.13 o 
  -6  12  12       49.30       43.94      7.68 o 
  -5  12  12        1.73       -1.44      5.88 o 
  -4  12  12        2.33        3.17      5.96 o 
  -3  12  12      157.28      165.48     12.12 o 
  -2  12  12       68.59       65.71     13.04 o 
  -1  12  12       41.14       41.90      8.51 o 
  -7  13  12        2.58       -0.74      7.40 o 
  -6  13  12       10.92       14.54      7.09 o 
  -5  13  12       60.32       58.96      9.45 o 
  -4  13  12       18.25       25.09      6.67 o 
  -3  13  12       39.42       37.99      8.94 o 
  -2  13  12        2.30       -3.23      5.27 o 
  -6  14  12       60.70       56.90     12.22 o 
  -5  14  12        0.54       -4.61      5.29 o 
  -4  14  12       75.99       78.36      9.78 o 
  -3  14  12      182.72      182.57     12.59 o 
  -2  14  12       58.84       65.59      9.03 o 
  -6  15  12        0.17       -1.12      5.13 o 
  -5  15  12        5.50        6.98      5.87 o 
  -4  15  12      107.86      104.47     10.51 o 
  -3  15  12       12.93       13.23      6.38 o 
  -2  15  12        2.90       -6.69      7.55 o 
  -5  16  12      107.69       93.81     12.09 o 
  -4  16  12       39.41       38.86     11.19 o 
  -3  16  12       10.66       13.29      6.55 o 
  -4  17  12       75.57       75.58     15.30 o 
  -6   1  13       35.65       37.52     31.05 o 
  -5   1  13        1.20       19.65     10.68 o 
  -4   1  13       16.15       13.98      6.52 o 
  -3   1  13       77.12       75.94      8.76 o 
  -6   2  13       65.24       71.28     11.35 o 
  -5   2  13        6.59       24.31     16.54 o 
  -4   2  13       45.70       47.54      9.51 o 
  -3   2  13       31.10       32.76      6.92 o 
  -6   3  13       49.05       37.67      9.21 o 
  -5   3  13       13.47       23.33     13.57 o 
  -4   3  13        2.57        0.93      5.13 o 
  -3   3  13       64.40       85.94      9.09 o 
  -6   4  13      124.94      123.10     13.12 o 
  -5   4  13       31.12       35.09      8.95 o 
  -4   4  13      356.45      314.12     26.03 o 
  -3   4  13       14.73       12.65      6.66 o 
  -6   5  13       35.84       44.17      8.88 o 
  -5   5  13       34.31       46.99      9.34 o 
  -4   5  13       43.77       33.64      7.16 o 
  -3   5  13       87.14       89.18      9.33 o 
  -6   6  13       54.44       55.61     19.88 o 
  -5   6  13       23.95        8.49     13.55 o 
  -4   6  13       19.01        9.32      8.35 o 
  -3   6  13       28.17       22.48      6.72 o 
  -5   7  13       78.68      107.26     17.94 o 
  -4   7  13       10.92       14.74      8.47 o 
  -5   8  13      196.35      210.77     30.94 o 
  -4   8  13        0.03       -9.87     18.23 o 
                                                 
